# Supplementary material for: 4-[(3,4-Dimeth­oxy­benzyl­idene)amino]-1,5-dimethyl-2-phenyl-1H-pyrazol-3(2H)-one
Source: Acta Crystallogr Sect E Struct Rep Online. 2010 Jun 23;66(Pt 7):o1732. doi: 10.1107/S1600536810023238 (PMC3006806; doi:10.1107/S1600536810023238)
Supplement: Supplementary file 2 [file e-66-o1732-Isup2.hkl]

# 
# h,k,l, Fc-squared, Fo-squared, sigma(Fo-squared) and status flag 
# 
data_I
_shelx_title '  P21/c' 
_shelx_refln_list_code          4 
_shelx_F_calc_maximum      190.92 
_exptl_crystal_F_000       744.00 
_reflns_d_resolution_high  0.7697 
 
loop_ 
 _symmetry_equiv_pos_as_xyz 
 'x, y, z' 
 '-x, y+1/2, -z+1/2' 
 '-x, -y, -z' 
 'x, -y-1/2, z-1/2' 
 
_cell_length_a    12.5584 
_cell_length_b    10.4752 
_cell_length_c    14.6002 
_cell_angle_alpha  90.000 
_cell_angle_beta  109.039 
_cell_angle_gamma  90.000 
 
_shelx_F_squared_multiplier     1.000 
 
loop_ 
 _refln_index_h 
 _refln_index_k 
 _refln_index_l 
 _refln_F_squared_calc 
 _refln_F_squared_meas 
 _refln_F_squared_sigma 
 _refln_observed_status 
   1   0   0      873.41      868.18     13.83 o 
   2   0   0     2386.39     2294.20     36.11 o 
   3   0   0     3288.77     3084.97     48.75 o 
   4   0   0      131.89      122.27      4.68 o 
   5   0   0     4500.65     4391.42     69.73 o 
   6   0   0      779.11      749.37     14.21 o 
   7   0   0     2505.97     2490.30     41.51 o 
   8   0   0      729.84      645.78     13.46 o 
   9   0   0       84.76       76.66      4.53 o 
  10   0   0      948.00      955.31     19.31 o 
  11   0   0     3297.60     3304.42     56.23 o 
  12   0   0      366.70      351.07     10.56 o 
  13   0   0      830.09      866.48     19.46 o 
  14   0   0      420.70      424.95     15.45 o 
  15   0   0       82.38       91.54      6.71 o 
   1   1   0       97.97       82.04      2.09 o 
   2   1   0      978.99      938.17     12.05 o 
   3   1   0        3.63       11.20      1.11 o 
   4   1   0     1742.68     1643.49     19.15 o 
   5   1   0      988.69      927.91     11.69 o 
   6   1   0       34.90       41.56      1.98 o 
   7   1   0      595.57      656.53      9.36 o 
   8   1   0       53.01       55.70      2.63 o 
   9   1   0      180.75      179.58      4.50 o 
  10   1   0      552.69      547.86      9.14 o 
  11   1   0      310.54      335.00      7.04 o 
  12   1   0     1371.44     1355.99     20.71 o 
  13   1   0       21.62       28.53      3.78 o 
  14   1   0        1.32        3.51      2.09 o 
  15   1   0        5.15       10.03      2.89 o 
   0   2   0    10497.74     9821.71    190.78 o 
   1   2   0     1822.56     1848.86     22.70 o 
   2   2   0      164.34      144.24      5.12 o 
   3   2   0      164.82      148.05      2.69 o 
   4   2   0     4289.31     4288.08     50.99 o 
   5   2   0       41.43       34.85      1.89 o 
   6   2   0        3.74        5.34      1.29 o 
   7   2   0       21.60       33.34      2.20 o 
   8   2   0       96.66       92.21      3.80 o 
   9   2   0       48.76       48.00      2.98 o 
  10   2   0      686.84      684.22     10.64 o 
  11   2   0        2.59        2.75      2.08 o 
  12   2   0       13.08       11.79      2.21 o 
  13   2   0       93.76       99.49      4.56 o 
  14   2   0        0.80        2.52      2.12 o 
  15   2   0      107.42      107.48      5.15 o 
   1   3   0     2646.40     2540.04     28.46 o 
   2   3   0     2683.49     2757.98     30.98 o 
   3   3   0      690.09      661.31     16.19 o 
   4   3   0     3431.36     3615.70     45.52 o 
   5   3   0      768.49      823.88     10.70 o 
   6   3   0     1690.50     1688.88     20.43 o 
   7   3   0      252.05      291.51      5.35 o 
   8   3   0      227.92      233.30      4.90 o 
   9   3   0      313.73      320.10      6.28 o 
  10   3   0       30.22       28.08      3.01 o 
  11   3   0      342.41      350.16      7.19 o 
  12   3   0        4.70        2.51      2.31 o 
  13   3   0        9.89        8.14      2.23 o 
  14   3   0       37.44       37.71      3.29 o 
  15   3   0       18.70       17.57      2.89 o 
   0   4   0      518.89      519.24     11.97 o 
   1   4   0     2240.63     2281.17     25.90 o 
   2   4   0     2093.24     2113.26     24.16 o 
   3   4   0     3545.88     3612.31     40.65 o 
   4   4   0      326.21      293.94      7.09 o 
   5   4   0      278.89      294.34      6.35 o 
   6   4   0      117.49      137.50      3.32 o 
   7   4   0       34.85       30.42      1.96 o 
   8   4   0       34.88       37.38      2.67 o 
   9   4   0      386.45      396.84      7.19 o 
  10   4   0        6.54        5.51      1.76 o 
  11   4   0       71.83       71.20      3.55 o 
  12   4   0        2.06        1.83      1.80 o 
  13   4   0       13.76       17.89      2.58 o 
  14   4   0       10.91       11.32      2.56 o 
   1   5   0      404.99      427.67      5.97 o 
   2   5   0      227.24      247.12      4.02 o 
   3   5   0      208.63      188.35      3.92 o 
   4   5   0      790.29      845.99     17.86 o 
   5   5   0       75.01       69.04      2.35 o 
   6   5   0      481.40      459.21      9.17 o 
   7   5   0       20.27       26.02      1.90 o 
   8   5   0      374.96      443.79      7.58 o 
   9   5   0      587.35      551.08     10.12 o 
  10   5   0       41.33       41.27      2.77 o 
  11   5   0       17.97       17.50      2.43 o 
  12   5   0        4.27        3.16      1.96 o 
  13   5   0        2.17        2.36      2.69 o 
  14   5   0       68.35       58.85      6.13 o 
   0   6   0      610.23      659.09     12.34 o 
   1   6   0      356.61      361.43      7.52 o 
   2   6   0     1756.09     1857.88     21.90 o 
   3   6   0      977.96      916.17     11.77 o 
   4   6   0     2292.84     2426.48     31.26 o 
   5   6   0        1.14        1.13      1.05 o 
   6   6   0      450.63      471.95      7.48 o 
   7   6   0      164.23      175.75      4.61 o 
   8   6   0      154.97      153.74      5.56 o 
   9   6   0     1108.42      997.72     14.19 o 
  10   6   0       89.74       71.19      5.48 o 
  11   6   0      338.69      359.25     11.08 o 
  12   6   0       57.58       61.70      4.85 o 
  13   6   0       42.08       44.07      4.62 o 
   1   7   0       85.66       88.50      2.74 o 
   2   7   0       99.99      100.77      2.69 o 
   3   7   0       15.81       14.77      1.35 o 
   4   7   0       34.07       39.54      2.00 o 
   5   7   0      547.74      574.42      8.58 o 
   6   7   0        2.16        1.50      1.28 o 
   7   7   0       41.07       37.84      3.28 o 
   8   7   0       27.30       21.90      2.94 o 
   9   7   0      337.39      330.57      8.79 o 
  10   7   0       87.12       77.93      4.91 o 
  11   7   0        0.40        1.86      2.54 o 
  12   7   0       32.07       28.24      4.95 o 
  13   7   0        9.41       16.08      3.60 o 
   0   8   0     3491.18     3545.90     58.37 o 
   1   8   0      337.72      322.43      8.57 o 
   2   8   0      735.79      750.30     10.33 o 
   3   8   0       39.45       31.41      2.65 o 
   4   8   0        0.70        1.67      1.75 o 
   5   8   0        0.97        1.00      1.81 o 
   6   8   0        7.44        3.85      2.16 o 
   7   8   0      532.50      531.96     11.44 o 
   8   8   0      271.47      282.27      9.43 o 
   9   8   0      321.80      330.15      9.07 o 
  10   8   0       49.76       47.85      4.27 o 
  11   8   0       90.74       87.65      5.62 o 
  12   8   0      102.23      126.14      6.95 o 
   1   9   0      158.10      147.73      4.74 o 
   2   9   0      137.55      147.64      6.19 o 
   3   9   0     1503.94     1538.62     25.59 o 
   4   9   0      201.81      193.09      6.09 o 
   5   9   0      360.18      327.90      8.27 o 
   6   9   0     1177.06     1148.05     23.01 o 
   7   9   0      671.44      641.66     13.29 o 
   8   9   0      330.44      348.81     10.93 o 
   9   9   0       12.86       11.37      2.92 o 
  10   9   0       30.09       33.27      3.91 o 
  11   9   0       23.01       23.20      3.76 o 
   0  10   0      283.27      275.56     15.00 o 
   1  10   0      432.72      439.14     14.22 o 
   2  10   0       53.51       41.61      6.99 o 
   3  10   0       79.41       81.23      4.37 o 
   4  10   0       27.50       25.34      3.09 o 
   5  10   0      553.01      518.95     11.40 o 
   6  10   0      141.64      158.10      6.14 o 
   7  10   0        0.59        1.15      2.52 o 
   8  10   0       19.25       22.94      3.94 o 
   9  10   0       18.05       14.74      4.11 o 
  10  10   0       16.93       17.95      3.61 o 
   1  11   0       51.12       44.81      7.52 o 
   2  11   0       64.66       59.06      5.94 o 
   3  11   0       85.80       81.92      6.84 o 
   4  11   0       25.49       16.01      3.95 o 
   5  11   0        0.00       -1.08      5.36 o 
   6  11   0      125.13      104.85      8.05 o 
   7  11   0      137.39      100.55      5.86 o 
   8  11   0        0.65       -1.36      2.84 o 
   9  11   0       14.95       17.70      3.51 o 
   0  12   0       30.57       26.85      6.89 o 
   1  12   0       18.02       14.09      4.03 o 
   2  12   0       98.44      113.45      8.41 o 
   3  12   0      611.67      620.01     19.38 o 
   4  12   0       39.88       40.87      5.72 o 
   5  12   0      256.08      264.01     24.60 o 
   6  12   0       44.63       40.97      7.19 o 
   7  12   0       18.44       20.09      4.89 o 
   1  13   0       12.42       20.13      4.69 o 
   2  13   0        5.09        7.45      6.89 o 
   3  13   0        0.06        2.02      3.61 o 
   4  13   0       63.82       64.15      7.23 o 
 -15   1   1        4.14        6.27      2.41 o 
 -14   1   1       52.78       55.48      4.17 o 
 -13   1   1        3.02        4.52      2.12 o 
 -12   1   1      570.04      553.30      9.76 o 
 -11   1   1      369.69      356.80      7.16 o 
 -10   1   1        3.03        4.37      1.77 o 
  -9   1   1      576.53      579.82      9.08 o 
  -8   1   1      101.83       97.60      3.60 o 
  -7   1   1        2.49        2.09      1.13 o 
  -6   1   1      357.92      346.02      5.60 o 
  -5   1   1       30.98       30.88      1.56 o 
  -4   1   1       89.37       80.19      2.08 o 
  -3   1   1     2123.09     2010.67     22.76 o 
  -2   1   1     1393.69     1237.31     15.41 o 
  -1   1   1     2618.93     2481.26     33.67 o 
   0   1   1      725.86      670.12      8.45 o 
   1   1   1     6643.68     5969.87     66.30 o 
   2   1   1     6597.19     6235.43     69.09 o 
   3   1   1       66.75       46.80      1.54 o 
   4   1   1       23.82       36.09      4.03 o 
   5   1   1     1495.23     1455.93     17.52 o 
   6   1   1        0.35        0.02      0.95 o 
   7   1   1        0.02        0.76      1.13 o 
   8   1   1       19.20       15.12      1.71 o 
   9   1   1      200.69      207.28      5.87 o 
  10   1   1        0.82       -1.23      1.80 o 
  11   1   1       41.15       39.43      2.94 o 
  12   1   1       96.60       93.30      4.24 o 
  13   1   1      132.02      132.65      8.83 o 
  14   1   1      238.67      234.90      7.10 o 
  15   1   1       29.98       40.31      3.54 o 
 -15   2   1       44.33       52.47      3.82 o 
 -14   2   1        1.34        0.53      2.09 o 
 -13   2   1      297.33      290.19      6.90 o 
 -12   2   1        6.17        0.46      2.13 o 
 -11   2   1        0.33       -0.38      2.00 o 
 -10   2   1        1.24       -0.38      1.59 o 
  -9   2   1      604.31      603.32      9.36 o 
  -8   2   1      219.88      238.96      4.91 o 
  -7   2   1       95.89      113.14      4.24 o 
  -6   2   1       56.71       74.88      2.43 o 
  -5   2   1       81.46       67.30      2.10 o 
  -4   2   1      750.61      709.03      8.98 o 
  -3   2   1     3002.42     2955.87     36.47 o 
  -2   2   1       39.65       30.45      2.48 o 
  -1   2   1        2.12        0.77      0.38 o 
   0   2   1     8319.50     7786.64    107.40 o 
   1   2   1      898.92      836.59      9.83 o 
   2   2   1     6051.35     5830.22     90.42 o 
   3   2   1       36.33       42.29      1.52 o 
   4   2   1     1165.24     1160.79     14.07 o 
   5   2   1      373.17      411.72      6.17 o 
   6   2   1       81.13       84.09      2.63 o 
   7   2   1       37.76       43.34      2.24 o 
   8   2   1       18.59       18.53      1.81 o 
   9   2   1       10.82        8.22      1.67 o 
  10   2   1      123.08      119.54      4.13 o 
  11   2   1      302.69      306.34      6.67 o 
  12   2   1       29.57       23.94      2.60 o 
  13   2   1       31.19       37.41      3.19 o 
  14   2   1       35.80       39.98      3.41 o 
 -15   3   1      256.86      281.87      7.42 o 
 -14   3   1       75.86       78.08      4.27 o 
 -13   3   1        0.25       -0.89      1.88 o 
 -12   3   1      364.04      344.59      7.32 o 
 -11   3   1       65.42       66.26      3.44 o 
 -10   3   1       40.43       37.12      2.65 o 
  -9   3   1      173.08      175.49      4.42 o 
  -8   3   1       57.07       48.79      3.31 o 
  -7   3   1      730.49      692.48      9.75 o 
  -6   3   1      998.92     1053.78     13.40 o 
  -5   3   1     1164.69     1311.56     21.14 o 
  -4   3   1      334.89      365.17      5.30 o 
  -3   3   1       65.36       75.85      1.99 o 
  -2   3   1     6065.16     6190.78     74.59 o 
  -1   3   1      319.09      319.52      4.25 o 
   0   3   1        0.89        0.15      0.48 o 
   1   3   1     4593.25     4280.39     47.39 o 
   2   3   1     2143.14     2160.87     28.73 o 
   3   3   1      754.86      763.15      9.61 o 
   4   3   1      777.02      836.30     10.69 o 
   5   3   1      935.30     1018.05     12.93 o 
   6   3   1      763.69      798.96     10.82 o 
   7   3   1      264.08      282.87      6.13 o 
   8   3   1        0.07       -1.39      1.23 o 
   9   3   1       11.72       12.74      1.89 o 
  10   3   1      257.08      260.75      5.88 o 
  11   3   1      237.02      244.65      5.96 o 
  12   3   1       63.16       62.55      3.64 o 
  13   3   1       81.41       96.31      4.57 o 
  14   3   1        8.73        8.80      2.52 o 
 -15   4   1        1.66       -2.23      3.09 o 
 -14   4   1       19.44       15.37      3.17 o 
 -13   4   1       11.38        6.80      3.06 o 
 -12   4   1        0.02        1.23      1.85 o 
 -11   4   1        1.24        1.71      1.68 o 
 -10   4   1      169.47      155.56      4.43 o 
  -9   4   1        4.84        3.76      1.55 o 
  -8   4   1        0.09        0.10      1.57 o 
  -7   4   1      184.89      166.13      3.79 o 
  -6   4   1        5.55        3.15      0.88 o 
  -5   4   1        7.42        6.01      1.12 o 
  -4   4   1       45.27       40.49      2.35 o 
  -3   4   1     2618.41     2679.29     39.37 o 
  -2   4   1      793.53      825.80     10.13 o 
  -1   4   1     1327.08     1482.90     17.16 o 
   0   4   1      460.77      427.51      5.70 o 
   1   4   1      466.35      474.33      9.40 o 
   2   4   1       23.19       21.10      2.32 o 
   3   4   1      262.36      258.18      4.26 o 
   4   4   1      388.56      387.28      5.86 o 
   5   4   1       97.85      104.42      3.43 o 
   6   4   1      227.49      272.76      5.04 o 
   7   4   1      609.15      601.23      9.03 o 
   8   4   1      100.65      100.80      3.41 o 
   9   4   1       84.89       72.04      3.30 o 
  10   4   1       23.38       26.74      2.42 o 
  11   4   1       47.45       44.17      3.01 o 
  12   4   1        1.07        0.17      1.86 o 
  13   4   1       15.29       15.40      2.54 o 
  14   4   1        0.65        1.04      2.16 o 
 -14   5   1      123.31      124.59      6.87 o 
 -13   5   1      314.63      338.19      9.74 o 
 -12   5   1        4.80        8.22      2.84 o 
 -11   5   1      201.95      195.66      5.28 o 
 -10   5   1      370.92      365.92      7.12 o 
  -9   5   1        2.03        0.24      1.39 o 
  -8   5   1     2085.97     1983.42     30.48 o 
  -7   5   1        1.60        0.46      1.08 o 
  -6   5   1      117.70      125.69      3.75 o 
  -5   5   1      888.87     1021.51     13.03 o 
  -4   5   1        2.39        1.69      0.78 o 
  -3   5   1     3682.92     3951.84     44.45 o 
  -2   5   1       38.25       51.14      1.65 o 
  -1   5   1      203.30      203.55      3.42 o 
   0   5   1        1.04        1.60      0.69 o 
   1   5   1       29.50       17.96      2.55 o 
   2   5   1       87.99      103.09      3.06 o 
   3   5   1      373.81      351.92      6.90 o 
   4   5   1       12.13        9.40      1.57 o 
   5   5   1      595.15      567.41     12.49 o 
   6   5   1        3.71        4.31      1.30 o 
   7   5   1     1319.25     1334.91     17.26 o 
   8   5   1      249.12      259.19      5.48 o 
   9   5   1      648.87      626.29     10.05 o 
  10   5   1       35.42       35.68      2.68 o 
  11   5   1        7.74        6.53      1.99 o 
  12   5   1      306.81      339.07      7.51 o 
  13   5   1        8.43        9.04      2.64 o 
  14   5   1      105.41      114.90      6.72 o 
 -14   6   1       16.91       17.65      3.75 o 
 -13   6   1        6.61       -0.66      2.75 o 
 -12   6   1        4.91        4.42      2.88 o 
 -11   6   1        4.62        3.30      2.56 o 
 -10   6   1       43.11       27.82      4.12 o 
  -9   6   1       14.20        4.51      2.20 o 
  -8   6   1      365.14      336.08      6.71 o 
  -7   6   1      371.34      374.53      7.03 o 
  -6   6   1       31.72       48.51      2.25 o 
  -5   6   1      240.98      247.31      4.56 o 
  -4   6   1      356.50      352.97      6.02 o 
  -3   6   1      651.80      671.06      8.96 o 
  -2   6   1      312.23      368.69      5.52 o 
  -1   6   1      678.37      834.87     11.77 o 
   0   6   1       37.89       44.29      2.56 o 
   1   6   1      135.50      139.97      3.48 o 
   2   6   1      642.62      736.25      9.77 o 
   3   6   1       57.47       58.74      2.15 o 
   4   6   1      322.74      338.29      5.68 o 
   6   6   1       14.61       10.62      1.79 o 
   7   6   1        0.34       -1.34      1.20 o 
   8   6   1        8.66        6.43      1.62 o 
   9   6   1       57.77       46.79      2.84 o 
  10   6   1       77.10       66.66      3.49 o 
  11   6   1        5.66        8.13      2.70 o 
  12   6   1        6.46        5.43      2.99 o 
  13   6   1       25.61       35.66      5.35 o 
 -13   7   1        0.02       -2.60      2.74 o 
 -12   7   1        6.57        6.15      2.94 o 
 -11   7   1        1.79       -0.47      2.31 o 
 -10   7   1        1.84        2.21      2.43 o 
  -9   7   1      186.99      179.11      6.36 o 
  -8   7   1        4.01        2.26      2.09 o 
  -7   7   1     1821.69     1790.21     37.31 o 
  -6   7   1      909.90      957.14     20.57 o 
  -5   7   1      276.32      298.55      7.19 o 
  -4   7   1       58.37       64.32      2.30 o 
  -3   7   1      142.63      146.56      3.19 o 
  -2   7   1     1153.71     1180.78     17.20 o 
  -1   7   1      291.40      350.80      5.51 o 
   0   7   1       44.34       41.07      2.07 o 
   1   7   1      306.60      318.00      5.27 o 
   2   7   1      406.11      462.10      6.96 o 
   3   7   1      899.41      873.18     11.67 o 
   4   7   1       68.97       75.88      2.69 o 
   5   7   1      560.63      537.34      9.22 o 
   6   7   1        0.66       -1.67      1.22 o 
   7   7   1        6.38        4.42      1.44 o 
   8   7   1       16.29       15.89      2.71 o 
   9   7   1       49.42       41.65      3.73 o 
  10   7   1       45.07       38.67      3.83 o 
  11   7   1        0.01        0.98      2.42 o 
  12   7   1      252.58      246.79      8.47 o 
 -12   8   1       54.73       69.45      5.43 o 
 -11   8   1       12.18        9.68      3.15 o 
 -10   8   1       29.16       36.15      3.84 o 
  -9   8   1      127.67      130.67      5.74 o 
  -8   8   1       13.08       11.73      3.26 o 
  -7   8   1       74.69       77.61      4.55 o 
  -6   8   1      663.55      617.73     12.32 o 
  -5   8   1       59.28       68.13      3.91 o 
  -4   8   1      242.59      232.98      6.30 o 
  -3   8   1       13.83       11.86      2.03 o 
  -2   8   1      587.31      554.61     10.95 o 
  -1   8   1        6.54        7.04      1.20 o 
   0   8   1      571.92      595.16      9.46 o 
   1   8   1      430.27      454.24      7.05 o 
   2   8   1        7.53        1.50      0.87 o 
   3   8   1      253.31      234.49      6.07 o 
   4   8   1       30.62       30.97      2.35 o 
   5   8   1       60.59       57.81      3.66 o 
   6   8   1      402.97      417.68     13.45 o 
   7   8   1       30.49       26.15      3.15 o 
   8   8   1       23.31       30.81      8.04 o 
   9   8   1      104.16       98.99      5.49 o 
  10   8   1       33.87       34.26      3.84 o 
  11   8   1        0.27       -0.14      2.64 o 
  12   8   1      131.29      152.11      7.20 o 
 -11   9   1      720.82      773.73     16.53 o 
 -10   9   1       12.80       17.33      3.61 o 
  -9   9   1        0.52        1.32      2.48 o 
  -8   9   1      612.22      592.65     12.95 o 
  -7   9   1      937.65      983.59     18.07 o 
  -6   9   1      226.87      200.62      6.56 o 
  -5   9   1       83.85       77.38      5.05 o 
  -4   9   1       58.80       46.20      4.99 o 
  -3   9   1      906.94      937.45     16.32 o 
  -2   9   1       21.20       30.60      2.76 o 
  -1   9   1      294.31      287.66      8.27 o 
   0   9   1      272.05      286.34      6.80 o 
   1   9   1       18.25       17.61      2.45 o 
   2   9   1      404.46      403.25      8.68 o 
   3   9   1     1966.61     1949.99     29.87 o 
   4   9   1        1.69        2.00      1.97 o 
   5   9   1        2.69        0.66      2.00 o 
   6   9   1       62.69       49.03      3.90 o 
   7   9   1       65.09       69.03      4.57 o 
   8   9   1      380.61      379.42     12.95 o 
   9   9   1        1.37        0.38      2.43 o 
  10   9   1       37.32       46.52      4.46 o 
  11   9   1       51.94       65.61      6.17 o 
 -10  10   1        0.01        0.55      2.83 o 
  -9  10   1       95.04      107.94      6.19 o 
  -8  10   1       42.51       44.34      5.45 o 
  -7  10   1       73.94       63.21      4.54 o 
  -6  10   1      240.87      235.97      7.41 o 
  -5  10   1       48.92       50.56      3.96 o 
  -4  10   1      194.73      209.05      6.57 o 
  -3  10   1      718.44      719.11     13.67 o 
  -2  10   1      311.67      313.36      7.74 o 
  -1  10   1      217.16      199.33     22.42 o 
   0  10   1      148.40      152.68      7.97 o 
   1  10   1      152.57      156.90      7.93 o 
   2  10   1        0.36        1.08      4.24 o 
   3  10   1        8.24       11.04      3.40 o 
   4  10   1      212.95      218.30      7.46 o 
   5  10   1       19.24       10.07      2.63 o 
   6  10   1        1.33        0.91      2.83 o 
   7  10   1       58.15       53.47      9.26 o 
   8  10   1       58.81       64.67      6.20 o 
   9  10   1       93.02       93.55      5.79 o 
  10  10   1       47.06       53.68      4.87 o 
  -9  11   1        9.65       -0.31      3.27 o 
  -8  11   1       12.75       12.22      3.32 o 
  -7  11   1      557.37      569.01     14.79 o 
  -6  11   1      270.91      254.80      8.02 o 
  -5  11   1       58.38       64.87      7.90 o 
  -4  11   1       43.76       42.22      5.28 o 
  -3  11   1      334.49      340.00     12.74 o 
  -2  11   1      354.42      349.71     20.04 o 
  -1  11   1       86.79       94.39      8.47 o 
   0  11   1       55.47       44.84      5.29 o 
   1  11   1      285.47      257.05     10.85 o 
   2  11   1       38.17       30.61      4.72 o 
   3  11   1       46.63       41.14      7.40 o 
   4  11   1      168.52      165.97      9.42 o 
   5  11   1       11.22       11.13      3.87 o 
   6  11   1       18.27       28.66     14.37 o 
   7  11   1      257.87      267.45     11.93 o 
   8  11   1      506.71      502.91     17.43 o 
  -7  12   1      154.76      114.33     22.92 o 
  -6  12   1        6.20        7.82      3.98 o 
  -5  12   1       36.22       36.83      5.55 o 
  -4  12   1       26.38       26.02      5.99 o 
  -3  12   1      740.58      673.70     20.48 o 
  -2  12   1       32.71       29.73      4.96 o 
  -1  12   1        1.40       -4.64      3.21 o 
   0  12   1       26.61       25.53      4.55 o 
   1  12   1      116.91      103.58      7.86 o 
   2  12   1       78.63       86.62      7.52 o 
   3  12   1       26.29       35.82      8.65 o 
   4  12   1       25.09       18.27      4.70 o 
   5  12   1       31.30       31.63      5.79 o 
   6  12   1        4.15        8.10      4.02 o 
  -4  13   1      266.00      288.07     12.90 o 
  -3  13   1       23.53       32.93      5.45 o 
  -2  13   1       15.40       14.06      4.31 o 
  -1  13   1        0.24       -2.49      3.21 o 
   0  13   1       48.40       53.31      8.87 o 
   1  13   1        0.59        5.03      3.80 o 
   2  13   1       69.68       79.18      7.48 o 
   3  13   1       18.39       16.18      4.62 o 
   4  13   1       37.10       35.25      5.80 o 
 -15   0   2       45.83       49.35      5.43 o 
 -14   0   2       70.46       65.54      5.56 o 
 -13   0   2     1049.82     1036.87     22.01 o 
 -12   0   2       61.87       60.09      4.95 o 
 -11   0   2     4384.26     4325.54     71.68 o 
 -10   0   2        5.23        3.39      2.47 o 
  -9   0   2      176.02      174.61      6.49 o 
  -8   0   2     1860.54     2003.98     34.34 o 
  -7   0   2      119.03      100.53      4.19 o 
  -6   0   2     2274.46     2312.30     38.11 o 
  -5   0   2      173.33      186.49      4.86 o 
  -4   0   2     2837.87     2610.56     41.74 o 
  -3   0   2     3209.31     2989.37     47.15 o 
  -2   0   2     6304.60     6149.21    284.03 o 
   0   0   2      489.13      509.94     10.56 o 
   1   0   2    15003.20    13880.77    266.27 o 
   2   0   2      543.77      487.55     10.68 o 
   3   0   2     3734.88     3520.07     55.66 o 
   4   0   2     6413.00     6197.35    119.91 o 
   5   0   2     1249.63     1311.11     22.65 o 
   6   0   2      646.90      586.18     12.08 o 
   7   0   2      551.73      545.99     11.68 o 
   8   0   2        7.50        8.22      2.22 o 
   9   0   2      601.14      595.06     16.38 o 
  10   0   2       29.41       32.34      6.42 o 
  11   0   2      937.29      937.30     35.29 o 
  12   0   2      131.60      144.83      6.99 o 
  13   0   2      137.59      147.89      7.44 o 
  14   0   2        3.59        9.64      4.94 o 
 -15   1   2        1.53        4.51      2.75 o 
 -14   1   2       14.08       16.07      2.68 o 
 -13   1   2       82.92       83.89      4.19 o 
 -12   1   2       82.28       87.62      4.08 o 
 -11   1   2      470.81      477.29      9.08 o 
 -10   1   2     3565.45     3578.07     42.17 o 
  -9   1   2      434.21      411.33      7.54 o 
  -8   1   2       74.62       67.84      2.73 o 
  -7   1   2        0.78        1.81      1.12 o 
  -6   1   2      183.17      189.85      3.81 o 
  -5   1   2     2646.43     2508.62     28.74 o 
  -4   1   2      102.86      110.33      2.65 o 
  -3   1   2     6100.76     5949.66     80.25 o 
  -2   1   2     1815.66     1697.39     21.03 o 
  -1   1   2     3421.82     3335.00     50.48 o 
   0   1   2     1156.40     1131.98     15.59 o 
   1   1   2    30124.17    25814.83    705.69 o 
   2   1   2      218.93      209.86      3.19 o 
   3   1   2      171.69      156.81      2.84 o 
   4   1   2     3725.64     3652.48     41.15 o 
   5   1   2     1651.36     1767.57     21.00 o 
   6   1   2      210.50      249.12      5.06 o 
   7   1   2        0.10       -0.51      1.15 o 
   8   1   2      148.17      164.54      4.12 o 
   9   1   2      319.04      310.95      6.19 o 
  10   1   2      148.45      161.03      5.85 o 
  11   1   2       44.44       42.68      3.00 o 
  12   1   2      782.26      765.64     13.57 o 
  13   1   2      233.77      220.16      6.13 o 
  14   1   2        6.31       10.48      2.52 o 
 -15   2   2        2.81        5.27      2.50 o 
 -14   2   2      345.72      354.21      8.82 o 
 -13   2   2       35.27       30.86      2.91 o 
 -12   2   2      325.11      314.88      6.92 o 
 -11   2   2      251.34      239.45      5.77 o 
 -10   2   2      300.98      293.32      6.13 o 
  -9   2   2       50.20       39.22      2.44 o 
  -8   2   2       80.51       85.61      3.83 o 
  -7   2   2       89.14       86.45      2.75 o 
  -6   2   2     1212.55     1318.23     16.22 o 
  -5   2   2       28.90       41.89      1.71 o 
  -4   2   2     1063.47     1041.95     12.56 o 
  -3   2   2     1281.13     1271.28     14.78 o 
  -2   2   2     1417.54     1441.82     21.27 o 
  -1   2   2    11002.51    10263.37    124.50 o 
   0   2   2     3050.24     3103.38     34.34 o 
   1   2   2    12754.46    11781.03    144.08 o 
   2   2   2     1717.69     1750.48     20.06 o 
   3   2   2      490.51      479.65      6.50 o 
   4   2   2      409.74      462.06      6.57 o 
   5   2   2      232.49      218.63      4.09 o 
   6   2   2       46.48       65.03      2.79 o 
   7   2   2        0.67        0.68      1.14 o 
   8   2   2        2.19        0.77      1.30 o 
   9   2   2        2.50        4.26      1.55 o 
  10   2   2      196.75      202.07      5.17 o 
  11   2   2      690.51      669.70     11.00 o 
  12   2   2      244.41      242.69      6.25 o 
  13   2   2       33.72       41.18      3.56 o 
  14   2   2        0.28        3.56      2.43 o 
 -15   3   2       34.77       50.87      4.55 o 
 -14   3   2      264.34      279.16      7.06 o 
 -13   3   2      359.59      387.44      8.66 o 
 -12   3   2       50.47       53.92      4.53 o 
 -11   3   2       90.31       92.89      4.45 o 
 -10   3   2      367.18      366.45      7.83 o 
  -9   3   2        4.59        4.89      1.54 o 
  -8   3   2      106.19      119.87      3.41 o 
  -7   3   2       11.07       14.98      1.49 o 
  -6   3   2     2274.21     2388.07     30.56 o 
  -5   3   2       36.67       43.67      2.05 o 
  -4   3   2        3.41        2.25      0.70 o 
  -3   3   2      240.58      259.78      4.13 o 
  -2   3   2      142.57      142.47      3.83 o 
  -1   3   2      129.24      106.35      1.86 o 
   0   3   2      660.31      606.64      8.29 o 
   1   3   2      503.96      506.50      7.28 o 
   2   3   2      450.20      489.79      6.55 o 
   3   3   2      308.69      300.14      5.56 o 
   4   3   2       63.86       77.82      3.82 o 
   5   3   2     1776.03     1954.23     23.21 o 
   6   3   2      630.29      610.86      8.82 o 
   7   3   2       13.58       10.71      1.50 o 
   8   3   2       70.31       64.11      2.95 o 
   9   3   2        4.58        2.44      1.52 o 
  10   3   2       22.33       26.21      2.44 o 
  11   3   2        4.89        6.08      1.90 o 
  12   3   2       38.83       40.82      3.16 o 
  13   3   2        8.86        9.46      2.39 o 
  14   3   2       64.37       77.32      4.76 o 
 -15   4   2       67.79       66.11      5.52 o 
 -14   4   2      125.15      128.84      6.82 o 
 -13   4   2      222.27      222.47      6.06 o 
 -12   4   2        4.74        9.20      2.14 o 
 -11   4   2      556.21      556.26     10.38 o 
 -10   4   2        2.06        4.35      1.70 o 
  -9   4   2     1668.36     1635.66     20.78 o 
  -8   4   2       39.41       35.28      4.90 o 
  -7   4   2      107.39      102.67      2.94 o 
  -6   4   2      629.52      666.18      9.16 o 
  -5   4   2       16.52       17.38      1.25 o 
  -4   4   2     3746.83     3899.25     53.56 o 
  -3   4   2     3233.04     3301.26     47.45 o 
  -2   4   2     1204.56     1229.42     21.04 o 
  -1   4   2     1567.86     1649.46     19.01 o 
   0   4   2       93.00      103.45      2.16 o 
   1   4   2      737.44      704.59      9.87 o 
   2   4   2      598.37      637.28      8.37 o 
   3   4   2      344.77      364.91      8.01 o 
   4   4   2     1478.35     1584.82     19.07 o 
   5   4   2      347.65      342.73      5.76 o 
   6   4   2      569.37      617.37      9.02 o 
   7   4   2      434.57      433.06      7.25 o 
   8   4   2      300.53      297.17      5.94 o 
   9   4   2      389.54      359.44      6.91 o 
  10   4   2      746.84      697.62     11.10 o 
  11   4   2       41.80       41.08      3.18 o 
  12   4   2       82.03       94.00      4.37 o 
  13   4   2       70.63       83.66      4.35 o 
  14   4   2        1.95        3.84      2.91 o 
 -14   5   2      392.36      414.11     11.35 o 
 -13   5   2      123.35      108.27      6.09 o 
 -12   5   2       12.84       14.26      3.08 o 
 -11   5   2       49.12       43.42      3.90 o 
 -10   5   2       12.00       14.70      2.19 o 
  -9   5   2       35.49       39.78      3.06 o 
  -8   5   2      204.33      194.31      6.28 o 
  -7   5   2       41.57       50.47      2.31 o 
  -6   5   2       21.90       21.39      1.51 o 
  -5   5   2     1058.67     1175.50     14.60 o 
  -4   5   2      441.01      445.42      7.09 o 
  -3   5   2        7.66        7.24      0.72 o 
  -2   5   2     1612.40     1751.39     22.59 o 
  -1   5   2      815.30      908.21     11.17 o 
   0   5   2      320.39      324.49      5.14 o 
   1   5   2     2614.50     2668.48     44.84 o 
   2   5   2       25.51       29.91      1.54 o 
   3   5   2      530.56      617.41      8.52 o 
   4   5   2      478.37      493.56     10.49 o 
   5   5   2      124.01      128.05      3.60 o 
   6   5   2      792.66      777.72     12.01 o 
   7   5   2      135.90      144.94      3.90 o 
   8   5   2        3.59        1.51      1.48 o 
   9   5   2       15.23       21.08      2.21 o 
  10   5   2       28.32       17.04      2.23 o 
  11   5   2       13.91       19.87      2.76 o 
  12   5   2      176.27      182.68      6.24 o 
  13   5   2       39.20       50.84      3.63 o 
 -14   6   2       29.14       22.21      3.99 o 
 -13   6   2      171.73      163.28      7.12 o 
 -12   6   2      290.17      301.34      8.98 o 
 -11   6   2       55.33       39.47      4.15 o 
 -10   6   2        0.00        0.78      2.17 o 
  -9   6   2       67.05       53.80      3.93 o 
  -8   6   2      680.21      665.31     12.92 o 
  -7   6   2      368.27      379.00     10.01 o 
  -6   6   2        1.77       -0.37      0.93 o 
  -5   6   2      476.51      502.83      8.24 o 
  -4   6   2      128.85      154.45      3.04 o 
  -3   6   2       59.69       66.40      2.50 o 
  -2   6   2      115.92      113.31      2.40 o 
  -1   6   2     1125.44     1239.04     15.05 o 
   0   6   2       56.15       60.34      2.00 o 
   1   6   2     1650.76     1706.42     20.31 o 
   2   6   2        4.13       -0.12      0.83 o 
   3   6   2      203.88      200.87      4.04 o 
   4   6   2      381.20      433.45      6.89 o 
   5   6   2       19.22       18.66      1.70 o 
   6   6   2       80.35       93.96      3.19 o 
   7   6   2       54.06       61.62      2.92 o 
   8   6   2      906.76      824.20     12.19 o 
   9   6   2       13.96       14.84      2.06 o 
  10   6   2      261.85      234.18      5.83 o 
  11   6   2        3.19        3.92      1.98 o 
  12   6   2       11.29       10.22      3.11 o 
  13   6   2       12.47       17.33      3.64 o 
 -13   7   2        3.52        2.61      4.05 o 
 -12   7   2        4.98        3.96      2.85 o 
 -11   7   2        0.36       -1.51      2.26 o 
 -10   7   2       11.98        8.01      2.65 o 
  -9   7   2        7.97        5.80      2.43 o 
  -8   7   2     1354.35     1272.39     21.58 o 
  -7   7   2      108.90      111.66      4.90 o 
  -6   7   2      159.57      172.49      5.48 o 
  -5   7   2      112.08      125.31      4.53 o 
  -4   7   2       20.06       26.15      3.45 o 
  -3   7   2       30.16       37.80      2.64 o 
  -2   7   2      121.13      121.23      2.83 o 
  -1   7   2       90.91       84.87      2.40 o 
   0   7   2      655.85      691.36      9.39 o 
   1   7   2       52.59       45.66      2.07 o 
   2   7   2       78.09       75.56      3.41 o 
   3   7   2     2695.95     2737.33     35.36 o 
   4   7   2      152.98      158.89      4.36 o 
   5   7   2        0.05        0.86      1.14 o 
   6   7   2      267.65      262.07      5.61 o 
   7   7   2       87.35       73.67      3.60 o 
   8   7   2        1.80       -0.15      1.46 o 
   9   7   2      123.23      132.25      6.10 o 
  10   7   2        9.67        8.58      2.72 o 
  11   7   2       10.24       15.16      4.00 o 
  12   7   2        0.56       -0.93      2.96 o 
 -12   8   2        0.02       -3.37      2.56 o 
 -11   8   2      105.32      103.41      5.95 o 
 -10   8   2        8.20       10.18      2.90 o 
  -9   8   2      162.83      141.58      7.43 o 
  -8   8   2      276.27      248.67      8.82 o 
  -7   8   2       56.88       52.37      4.46 o 
  -6   8   2      164.24      145.51      6.66 o 
  -5   8   2        0.31        0.95      1.84 o 
  -4   8   2     1652.61     1628.47     25.50 o 
  -3   8   2      365.19      396.57      8.51 o 
  -2   8   2       44.99       35.54      2.66 o 
  -1   8   2      105.17      102.33      3.81 o 
   0   8   2      195.66      199.98      4.08 o 
   1   8   2        3.05        2.11      1.07 o 
   2   8   2      344.13      381.24      7.11 o 
   3   8   2      826.23      819.10     11.45 o 
   4   8   2      899.61      861.21     12.18 o 
   5   8   2        1.08        0.50      1.34 o 
   6   8   2        0.08       -1.52      1.92 o 
   7   8   2      418.41      438.35     10.17 o 
   8   8   2       20.12       25.25      3.26 o 
   9   8   2       27.67       32.04      3.60 o 
  10   8   2        2.51        4.32      2.66 o 
  11   8   2        0.01       -2.05      2.68 o 
 -12   9   2        5.99        4.42      3.28 o 
 -11   9   2       58.22       49.66      5.83 o 
 -10   9   2       91.13      101.71      5.94 o 
  -9   9   2       15.35       15.89      3.13 o 
  -8   9   2      555.06      541.18     12.18 o 
  -7   9   2       49.10       45.73      3.88 o 
  -6   9   2       89.93       83.61      4.96 o 
  -5   9   2      331.30      345.95      9.82 o 
  -4   9   2       14.61       17.41      2.52 o 
  -3   9   2      538.80      516.55     10.55 o 
  -2   9   2      221.42      206.12      5.83 o 
  -1   9   2        0.94        0.62      2.15 o 
   0   9   2       77.83       79.20      4.68 o 
   1   9   2      121.88      119.06      5.96 o 
   2   9   2       96.87       90.30      3.97 o 
   3   9   2      594.08      584.84     15.92 o 
   4   9   2      364.42      363.88      9.22 o 
   5   9   2        7.06        7.27      2.26 o 
   6   9   2       94.55      103.89      6.93 o 
   7   9   2       21.21       21.06      3.17 o 
   8   9   2       66.37       69.08      5.55 o 
   9   9   2       33.38       25.96      3.52 o 
  10   9   2       24.37       32.23      4.41 o 
 -10  10   2        6.32        9.93      3.14 o 
  -9  10   2       76.83       72.23      5.14 o 
  -8  10   2       27.03       19.28      3.80 o 
  -7  10   2      143.21      140.62      9.38 o 
  -6  10   2      449.70      451.84     10.74 o 
  -5  10   2      928.00      885.07     16.55 o 
  -4  10   2      210.90      221.92      6.76 o 
  -3  10   2       37.52       26.33      2.99 o 
  -2  10   2      567.87      587.94     11.78 o 
  -1  10   2      620.47      592.26     11.71 o 
   0  10   2      195.81      188.79      8.74 o 
   1  10   2      178.72      190.27      9.51 o 
   2  10   2      166.38      182.58      8.52 o 
   3  10   2        1.51       -0.97      2.65 o 
   4  10   2       86.70       94.08     10.25 o 
   5  10   2       19.37       26.20      9.23 o 
   6  10   2        5.32       -1.30      2.28 o 
   7  10   2      198.57      197.50      7.02 o 
   8  10   2        5.29        4.98      3.30 o 
   9  10   2      403.87      411.88     10.95 o 
  -9  11   2       11.70       16.01      4.16 o 
  -8  11   2       22.44       21.68      3.60 o 
  -7  11   2      224.12      200.64      7.38 o 
  -6  11   2      150.98      132.39      6.52 o 
  -5  11   2        5.41       -1.43      2.27 o 
  -4  11   2       81.52       96.74      5.93 o 
  -3  11   2       32.55       30.69      4.71 o 
  -2  11   2       41.41       33.13      4.69 o 
  -1  11   2       14.37       16.32      5.52 o 
   0  11   2       67.47       66.41      6.20 o 
   1  11   2       51.02       54.33      5.80 o 
   2  11   2       12.22       12.16      7.22 o 
   3  11   2       57.51       55.27      6.47 o 
   4  11   2       36.77       41.32      5.41 o 
   5  11   2        1.84       -0.12      3.12 o 
   6  11   2        0.89       -2.17      3.88 o 
   7  11   2       47.37       46.10      6.18 o 
   8  11   2      133.08      131.21      9.61 o 
  -7  12   2       34.59       32.41      5.66 o 
  -6  12   2       61.48       54.34      6.61 o 
  -5  12   2      235.56      233.03     11.14 o 
  -4  12   2        1.82       -2.46      3.09 o 
  -3  12   2       13.13        4.71      3.51 o 
  -2  12   2      104.15      109.18      8.24 o 
  -1  12   2        4.13        6.29      3.45 o 
   0  12   2       82.64       71.08      6.79 o 
   1  12   2       18.25        9.67      3.72 o 
   2  12   2       13.21       14.12      4.03 o 
   3  12   2       42.10       42.05      5.57 o 
   4  12   2        2.42       -0.47      3.31 o 
   5  12   2       76.82       69.69      7.06 o 
   6  12   2        2.18        0.03      8.53 o 
  -4  13   2        0.32       -3.16      4.66 o 
  -3  13   2        0.78       -0.57      3.41 o 
  -2  13   2      175.39      168.54      9.74 o 
  -1  13   2       24.53       17.72      4.53 o 
   0  13   2        0.33        1.77      3.88 o 
   1  13   2       65.44       72.98      7.32 o 
   2  13   2       14.58       14.99      4.49 o 
   3  13   2       62.14       66.38      7.20 o 
 -16   1   3        9.10       10.61      2.82 o 
 -15   1   3       26.41       36.99      3.40 o 
 -14   1   3      301.92      293.37      7.71 o 
 -13   1   3      220.15      228.37      6.05 o 
 -12   1   3      555.33      527.23      9.37 o 
 -11   1   3        0.13        1.67      1.86 o 
 -10   1   3      651.91      637.74     10.03 o 
  -9   1   3        3.66        1.79      1.43 o 
  -8   1   3      106.03       94.77      4.20 o 
  -7   1   3       25.77       49.26      2.46 o 
  -6   1   3     3877.47     4093.92     46.27 o 
  -5   1   3      332.28      315.20      4.86 o 
  -4   1   3     1844.15     1785.63     22.60 o 
  -3   1   3     1317.04     1266.79     16.11 o 
  -2   1   3     1306.20     1273.56     16.04 o 
  -1   1   3     1624.60     1496.63     18.52 o 
   0   1   3      549.21      549.43      6.67 o 
   1   1   3    36452.21    32098.15    466.23 o 
   2   1   3      505.38      558.49      7.42 o 
   3   1   3      604.72      585.54      9.25 o 
   4   1   3       24.22       26.61      1.82 o 
   5   1   3      734.13      736.22      9.85 o 
   6   1   3        3.47        1.27      1.06 o 
   7   1   3        0.01       -0.82      1.11 o 
   8   1   3      200.47      196.21      5.03 o 
   9   1   3       92.07       84.12      3.85 o 
  10   1   3        9.24       12.18      2.25 o 
  11   1   3       17.99       11.20      2.13 o 
  12   1   3      397.34      387.37      8.06 o 
  13   1   3      135.42      122.66      5.03 o 
  14   1   3      109.85      125.59      6.77 o 
 -15   2   3       42.08       51.57      4.21 o 
 -14   2   3      112.41      122.38      5.12 o 
 -13   2   3        2.88        0.24      2.02 o 
 -12   2   3      120.50      115.38      4.49 o 
 -11   2   3     2865.14     2829.67     34.40 o 
 -10   2   3      168.93      146.08      4.31 o 
  -9   2   3       68.64       67.18      3.37 o 
  -8   2   3     1599.25     1663.76     20.57 o 
  -7   2   3       43.57       42.95      2.10 o 
  -6   2   3       19.30       24.31      1.56 o 
  -5   2   3     4550.01     4475.08     70.93 o 
  -4   2   3      904.60      926.14     11.30 o 
  -3   2   3      435.04      382.34      5.58 o 
  -2   2   3     1040.22     1104.89     12.81 o 
  -1   2   3       53.41       52.95      1.25 o 
   0   2   3    18659.62    16978.55    205.32 o 
   1   2   3     7688.89     7101.64    151.06 o 
   2   2   3      412.14      458.85      6.78 o 
   3   2   3      616.20      604.08      8.81 o 
   4   2   3      377.56      399.25      5.98 o 
   5   2   3      959.92     1033.33     13.21 o 
   6   2   3     2021.07     2095.26     25.05 o 
   7   2   3       22.94       21.81      1.86 o 
   8   2   3      100.23       95.47      3.43 o 
   9   2   3        1.81        1.98      1.55 o 
  10   2   3       26.58       24.05      2.40 o 
  11   2   3      421.88      447.96      9.69 o 
  12   2   3      126.81      123.70      5.27 o 
  13   2   3       54.41       58.89      3.71 o 
  14   2   3       62.43       71.71      5.91 o 
 -15   3   3        0.57        3.15      2.51 o 
 -14   3   3       32.22       33.15      3.15 o 
 -13   3   3       39.40       38.56      3.53 o 
 -12   3   3       82.37       91.73      4.20 o 
 -11   3   3      258.88      236.71      5.98 o 
 -10   3   3      195.63      193.17      4.92 o 
  -9   3   3      272.05      284.42      5.68 o 
  -8   3   3      168.27      173.40      4.07 o 
  -7   3   3       97.67      102.34      3.21 o 
  -6   3   3       53.01       55.25      2.08 o 
  -5   3   3      179.31      197.01      3.55 o 
  -4   3   3      355.93      395.08      6.07 o 
  -3   3   3     2002.07     1974.85     32.58 o 
  -2   3   3      654.74      686.66     10.79 o 
  -1   3   3      371.46      410.82      5.35 o 
   0   3   3        0.45        0.51      0.66 o 
   1   3   3      423.41      488.02      6.47 o 
   2   3   3       55.88       64.04      1.91 o 
   3   3   3     1678.23     1795.42     21.04 o 
   4   3   3      276.16      303.59      5.55 o 
   5   3   3      557.00      535.46      7.84 o 
   6   3   3      128.34      133.48      3.40 o 
   7   3   3        0.16        0.24      1.17 o 
   8   3   3       71.82       66.37      3.02 o 
   9   3   3       15.64       11.85      1.92 o 
  10   3   3      432.70      432.53     10.13 o 
  11   3   3        0.00       -0.10      1.66 o 
  12   3   3       41.69       37.69      3.42 o 
  13   3   3        2.30        3.73      2.41 o 
  14   3   3      102.76      105.84      6.31 o 
 -15   4   3       83.16      106.09      6.69 o 
 -14   4   3      163.64      187.47      7.78 o 
 -13   4   3      384.08      387.07     10.32 o 
 -12   4   3       15.23       11.54      2.62 o 
 -11   4   3      314.40      300.89      8.35 o 
 -10   4   3       25.26       26.29      2.25 o 
  -9   4   3        8.10        7.52      2.24 o 
  -8   4   3        3.55        2.65      1.22 o 
  -7   4   3      127.64      145.53      3.82 o 
  -6   4   3      102.04       84.51      2.42 o 
  -5   4   3       90.04      113.52      2.54 o 
  -4   4   3      886.62      946.38     14.34 o 
  -3   4   3       69.82       77.22      4.83 o 
  -2   4   3        3.25       12.23      1.94 o 
  -1   4   3      211.92      246.69      4.25 o 
   0   4   3       57.36       52.16      1.60 o 
   1   4   3      156.22      157.00      3.34 o 
   2   4   3      365.91      372.46      5.79 o 
   3   4   3        7.37       11.47      1.17 o 
   4   4   3      929.80      984.38     12.65 o 
   5   4   3       41.94       44.86      2.40 o 
   6   4   3       13.54       19.81      1.69 o 
   7   4   3      357.55      389.56      6.84 o 
   8   4   3      634.49      636.43      9.93 o 
   9   4   3      412.12      366.15      7.11 o 
  10   4   3       43.08       30.26      2.60 o 
  11   4   3       69.66       70.27      3.84 o 
  12   4   3       81.61       92.90      4.41 o 
  13   4   3       12.86       21.15      3.18 o 
 -14   5   3       53.35       51.19      4.84 o 
 -13   5   3       10.77        8.75      2.98 o 
 -12   5   3        0.09        0.32      2.50 o 
 -11   5   3       24.40       17.90      4.04 o 
 -10   5   3       15.95       22.45      2.95 o 
  -9   5   3       15.92       17.51      2.09 o 
  -8   5   3      522.04      530.69      8.25 o 
  -7   5   3        8.43        5.03      1.15 o 
  -6   5   3        5.99        5.45      0.99 o 
  -5   5   3        2.39        0.93      0.68 o 
  -4   5   3     1157.99     1221.05     18.97 o 
  -3   5   3      454.96      474.54      8.70 o 
  -2   5   3       16.59       20.60      1.72 o 
  -1   5   3     1011.65     1136.33     13.68 o 
   0   5   3     1172.11     1272.08     15.30 o 
   1   5   3       21.96       17.34      1.23 o 
   2   5   3      108.83      134.26      3.28 o 
   3   5   3        6.86       11.42      1.29 o 
   4   5   3      195.54      195.73      4.04 o 
   5   5   3      177.26      177.10      4.03 o 
   6   5   3        0.01       -0.34      1.09 o 
   7   5   3       14.16       10.78      1.67 o 
   8   5   3      119.98      108.17      3.77 o 
   9   5   3      156.51      141.31      4.40 o 
  10   5   3      168.86      160.35      4.89 o 
  11   5   3      213.83      202.60      5.67 o 
  12   5   3        0.34        1.81      1.99 o 
  13   5   3      138.87      157.60      6.34 o 
 -14   6   3        1.56       -1.77      2.90 o 
 -13   6   3      155.95      154.84      6.85 o 
 -12   6   3      106.10      100.81      5.84 o 
 -11   6   3       21.05       14.57      3.06 o 
 -10   6   3       26.98       18.87      2.91 o 
  -9   6   3       30.81       31.60      3.26 o 
  -8   6   3      363.46      349.44      8.50 o 
  -7   6   3       11.18       11.54      2.55 o 
  -6   6   3      449.90      431.13      9.07 o 
  -5   6   3      651.06      617.57     13.19 o 
  -4   6   3      151.29      121.20      4.05 o 
  -3   6   3        2.67        1.96      1.24 o 
  -2   6   3        4.62        6.95      1.40 o 
  -1   6   3     1076.50     1113.78     13.71 o 
   0   6   3      447.85      459.06      6.60 o 
   1   6   3      840.99      833.62     10.87 o 
   2   6   3       14.30       15.35      2.13 o 
   3   6   3        5.87        9.17      1.43 o 
   4   6   3      292.17      296.31      5.43 o 
   5   6   3       61.05       47.97      2.43 o 
   6   6   3      157.86      170.89      4.29 o 
   7   6   3        7.91        6.34      1.59 o 
   8   6   3      318.30      318.75      6.49 o 
   9   6   3      743.96      754.22     11.81 o 
  10   6   3       87.23       96.90      4.25 o 
  11   6   3        0.04        0.67      1.85 o 
  12   6   3        0.32        2.33      2.13 o 
 -13   7   3        3.23       -0.93      2.85 o 
 -12   7   3       78.94       68.28      5.06 o 
 -11   7   3       79.50       71.51      4.93 o 
 -10   7   3      528.51      523.00     11.88 o 
  -9   7   3       34.68       32.49      3.37 o 
  -8   7   3       20.29       37.09      3.40 o 
  -7   7   3       17.79       17.64      2.59 o 
  -6   7   3        0.12        0.33      1.88 o 
  -5   7   3       95.50       99.88      4.14 o 
  -4   7   3        0.00       -2.00      1.41 o 
  -3   7   3      905.74      927.46     15.56 o 
  -2   7   3      453.25      445.93      8.81 o 
  -1   7   3        3.98        6.81      1.05 o 
   0   7   3       19.20       24.50      2.19 o 
   1   7   3     2090.67     2217.29     26.67 o 
   2   7   3      164.94      186.09      3.97 o 
   3   7   3      539.44      490.27      7.64 o 
   4   7   3      969.27      926.55     12.70 o 
   5   7   3      422.59      429.85      8.04 o 
   6   7   3        8.52        4.26      1.53 o 
   7   7   3        5.65        6.57      1.77 o 
   8   7   3       23.82       26.78      2.42 o 
   9   7   3       86.66       94.93      4.10 o 
  10   7   3      173.75      187.48      6.87 o 
  11   7   3       29.77       28.61      3.83 o 
  12   7   3       65.38       59.31      9.10 o 
 -13   8   3       52.72       53.00      4.98 o 
 -12   8   3      357.63      396.63     11.03 o 
 -11   8   3        0.18       -1.15      2.64 o 
 -10   8   3       63.24       52.79      4.30 o 
  -9   8   3      106.10       80.72      4.96 o 
  -8   8   3      184.98      194.23      7.70 o 
  -7   8   3     1255.73     1257.81     21.42 o 
  -6   8   3      928.34      925.88     19.25 o 
  -5   8   3     1590.59     1626.38     31.30 o 
  -4   8   3        0.85       -0.78      1.63 o 
  -3   8   3       13.06       16.80      2.18 o 
  -2   8   3      413.28      407.51      9.35 o 
  -1   8   3       20.69       25.39      2.34 o 
   0   8   3       19.16       14.87      1.98 o 
   1   8   3      274.68      274.54      5.94 o 
   2   8   3      304.48      294.93      5.51 o 
   3   8   3       11.80        7.69      1.50 o 
   4   8   3      758.96      802.31     11.57 o 
   5   8   3      241.73      250.29      5.43 o 
   6   8   3        3.63        4.11      1.77 o 
   7   8   3        2.10        3.23      2.16 o 
   8   8   3        0.00       -0.41      2.10 o 
   9   8   3        2.13        0.83      2.36 o 
  10   8   3      137.58      139.72      6.42 o 
  11   8   3       57.59       65.51      5.12 o 
 -12   9   3      239.32      272.75     10.26 o 
 -11   9   3        2.76        2.83      2.76 o 
 -10   9   3        2.01       -0.04      3.15 o 
  -9   9   3       90.76       91.24      5.37 o 
  -8   9   3       41.42       42.79      3.92 o 
  -7   9   3        0.06        4.54      2.41 o 
  -6   9   3      996.77      907.82     41.05 o 
  -5   9   3       18.96       19.53      2.69 o 
  -4   9   3      388.34      389.94      9.83 o 
  -3   9   3        0.17        0.09      1.70 o 
  -2   9   3      277.07      294.18      7.29 o 
  -1   9   3        0.03        2.69      1.70 o 
   0   9   3      123.77      122.34      4.45 o 
   1   9   3      787.10      788.19     14.11 o 
   2   9   3      900.86      859.38     15.10 o 
   3   9   3      232.81      217.91      7.20 o 
   4   9   3      500.13      527.35     13.13 o 
   5   9   3        2.79        0.91      2.02 o 
   6   9   3        8.14        2.19      2.17 o 
   7   9   3       15.26       23.44      3.21 o 
   8   9   3      263.19      280.06      8.33 o 
   9   9   3        0.06        0.83      2.50 o 
  10   9   3       86.37       95.58      5.85 o 
 -11  10   3       19.12       20.35      5.72 o 
 -10  10   3       47.77       44.57      4.50 o 
  -9  10   3       20.48       22.01      3.47 o 
  -8  10   3      203.93      209.23      8.94 o 
  -7  10   3      165.64      163.73      6.45 o 
  -6  10   3       69.59       65.36      4.49 o 
  -5  10   3        4.60        2.83      2.71 o 
  -4  10   3       14.13       10.07      2.45 o 
  -3  10   3      436.38      412.02      9.54 o 
  -2  10   3     2739.52     2735.90     41.96 o 
  -1  10   3        2.47        1.78      1.84 o 
   0  10   3      130.98      142.90      5.07 o 
   1  10   3       15.73       19.54      3.86 o 
   2  10   3        2.88        4.53      3.41 o 
   3  10   3      433.84      429.32     14.09 o 
   4  10   3       45.25       53.37      5.60 o 
   5  10   3        0.17        0.38      3.02 o 
   6  10   3       67.67       69.37      6.53 o 
   7  10   3       49.11       45.30      4.27 o 
   8  10   3      377.99      417.70     12.54 o 
   9  10   3      400.60      435.23     11.32 o 
  -9  11   3       46.62       46.63      9.70 o 
  -8  11   3       62.37       69.55      5.87 o 
  -7  11   3      185.77      169.75     10.59 o 
  -6  11   3      110.96      120.82      9.30 o 
  -5  11   3        1.07        0.25      2.22 o 
  -4  11   3      127.26      122.52      5.73 o 
  -3  11   3       30.06       33.68      4.36 o 
  -2  11   3      143.86      124.55     10.45 o 
  -1  11   3        0.23        0.21      2.91 o 
   0  11   3      277.62      261.85     11.03 o 
   1  11   3       43.95       45.89     10.96 o 
   2  11   3        1.68       -0.95      2.78 o 
   3  11   3        1.25       -1.57      2.85 o 
   4  11   3        4.72        5.01      3.79 o 
   5  11   3        5.60        2.27      3.52 o 
   6  11   3       24.12       23.09      4.83 o 
   7  11   3        0.04        1.33      3.77 o 
  -7  12   3        0.37       -2.86      3.53 o 
  -6  12   3       40.62       40.70      5.91 o 
  -5  12   3        9.06        2.76      3.39 o 
  -4  12   3        5.47        2.58      3.31 o 
  -3  12   3        4.15        1.49      3.07 o 
  -2  12   3      381.23      346.96     17.47 o 
  -1  12   3       25.21       24.95      4.56 o 
   0  12   3      198.41      196.69      9.99 o 
   1  12   3      271.32      264.78     11.60 o 
   2  12   3       48.48       40.94      7.32 o 
   3  12   3        7.88       10.04      4.89 o 
   4  12   3        4.62        0.45      3.60 o 
   5  12   3      123.79      126.35      9.23 o 
   6  12   3        1.01       -0.16      4.91 o 
  -4  13   3      195.51      193.55     16.82 o 
  -3  13   3        5.97        2.93      3.65 o 
  -2  13   3        0.00        1.13      3.66 o 
  -1  13   3      213.36      258.75     11.99 o 
   0  13   3        0.39       -4.09      3.20 o 
   1  13   3       33.17       19.47      4.79 o 
   2  13   3        4.01        3.35      3.96 o 
   3  13   3        6.15        9.12      5.51 o 
 -16   0   4       75.68       87.84      7.03 o 
 -15   0   4       57.31       68.69      6.03 o 
 -14   0   4        0.19       -0.30      2.89 o 
 -13   0   4      310.37      306.88     12.74 o 
 -12   0   4       10.70        9.45      3.12 o 
 -11   0   4       51.32       55.27      9.16 o 
 -10   0   4       44.21       44.63      3.88 o 
  -9   0   4      334.98      365.64      9.26 o 
  -8   0   4        0.49        0.34      1.68 o 
  -7   0   4        6.42        8.24      1.83 o 
  -6   0   4      401.69      430.28     19.64 o 
  -5   0   4     2345.32     2364.22     38.43 o 
  -4   0   4      308.37      348.39      7.10 o 
  -3   0   4      454.76      462.82      8.59 o 
  -2   0   4       55.99       39.69      4.77 o 
  -1   0   4      597.46      493.05      9.34 o 
   0   0   4     2683.58     2506.24     48.86 o 
   1   0   4     1463.45     1279.06     55.21 o 
   2   0   4      793.66      771.09     13.40 o 
   3   0   4      940.34      951.74     16.56 o 
   4   0   4      273.01      273.32      7.02 o 
   5   0   4     1190.69     1242.88     21.88 o 
   6   0   4       17.57       25.49      2.50 o 
   7   0   4      102.47      104.87      4.65 o 
   8   0   4       16.85       14.32      2.51 o 
   9   0   4       22.56       21.81      3.09 o 
  10   0   4       60.74       62.20      4.68 o 
  11   0   4      332.80      335.12     10.16 o 
  12   0   4      530.43      524.77     17.47 o 
  13   0   4      104.01       97.46      9.48 o 
 -16   1   4        2.26        2.61      2.59 o 
 -15   1   4        5.64        3.67      2.46 o 
 -14   1   4        4.72        2.18      2.25 o 
 -13   1   4      410.47      423.47      8.43 o 
 -12   1   4      683.78      714.53     11.50 o 
 -11   1   4      108.61      106.24      3.96 o 
 -10   1   4     1298.17     1257.65     16.82 o 
  -9   1   4     1681.95     1629.75     20.52 o 
  -8   1   4       67.66       50.73      2.44 o 
  -7   1   4     2314.13     2593.01     30.29 o 
  -6   1   4       29.11       25.47      1.55 o 
  -5   1   4      219.04      222.03      4.22 o 
  -4   1   4     3563.65     3511.45     52.14 o 
  -3   1   4      143.06      142.32      2.83 o 
  -2   1   4       28.08       14.45      1.46 o 
  -1   1   4     3720.01     3617.19     43.90 o 
   0   1   4      153.54      141.90      3.79 o 
   1   1   4    19139.16    17588.59    339.70 o 
   2   1   4     2473.90     2501.20     28.35 o 
   3   1   4       22.85       24.16      1.27 o 
   4   1   4      315.40      341.57      5.30 o 
   5   1   4      345.63      349.82      6.18 o 
   6   1   4     2090.80     2161.22     28.01 o 
   7   1   4       62.94       59.33      2.66 o 
   8   1   4       90.27       81.42      3.27 o 
   9   1   4       25.69       21.03      2.13 o 
  10   1   4      111.93      110.06      5.14 o 
  11   1   4       63.44       58.28      3.42 o 
  12   1   4       20.79       27.02      3.42 o 
  13   1   4       45.95       41.88      4.59 o 
 -16   2   4       20.83       27.30      3.74 o 
 -15   2   4        0.03        0.80      2.26 o 
 -14   2   4      165.47      161.66      7.41 o 
 -13   2   4       96.11      101.90      4.50 o 
 -12   2   4       36.80       34.81      2.93 o 
 -11   2   4      145.25      150.73      4.60 o 
 -10   2   4      283.94      272.50      6.72 o 
  -9   2   4      157.95      132.14      3.79 o 
  -8   2   4      794.19      777.71     10.85 o 
  -7   2   4       61.52       59.36      2.35 o 
  -6   2   4      279.55      291.42      7.19 o 
  -5   2   4     4125.13     4477.72     50.18 o 
  -4   2   4        3.17        2.99      0.75 o 
  -3   2   4      938.99      946.97     12.60 o 
  -2   2   4      892.30      880.06     10.52 o 
  -1   2   4     1921.47     1866.27     23.22 o 
   0   2   4        3.34        4.40      0.66 o 
   1   2   4     1604.21     1622.10     21.42 o 
   2   2   4      288.69      294.30      4.41 o 
   3   2   4      319.01      300.77      4.71 o 
   4   2   4      432.93      498.34      8.61 o 
   5   2   4      585.80      616.94      9.53 o 
   6   2   4        8.10       14.51      1.71 o 
   7   2   4       15.65       17.76      1.92 o 
   8   2   4       53.95       42.82      2.78 o 
   9   2   4       83.71       69.07      3.57 o 
  10   2   4       20.72       21.27      2.28 o 
  11   2   4       60.46       64.76      3.60 o 
  12   2   4       12.71       10.17      2.76 o 
  13   2   4      256.25      253.41      8.52 o 
 -15   3   4        3.29        5.99      3.24 o 
 -14   3   4       18.09       15.39      3.04 o 
 -13   3   4      160.62      160.96      5.15 o 
 -12   3   4      131.12      144.74      4.76 o 
 -11   3   4        1.07        2.41      1.73 o 
 -10   3   4       74.27       68.53      3.23 o 
  -9   3   4      486.15      511.11      8.24 o 
  -8   3   4      447.64      473.57      8.27 o 
  -7   3   4      487.05      489.41      7.70 o 
  -6   3   4      233.27      248.08      4.55 o 
  -5   3   4      199.41      187.71      3.63 o 
  -4   3   4      341.46      345.40      5.80 o 
  -3   3   4      381.47      426.09      5.67 o 
  -2   3   4      238.53      281.61      4.00 o 
  -1   3   4       62.01       70.66      1.67 o 
   0   3   4     2215.25     2237.48     25.46 o 
   1   3   4     1735.04     1733.13     20.14 o 
   2   3   4      744.78      789.82     13.13 o 
   3   3   4      747.69      720.79      9.51 o 
   4   3   4        5.46       10.20      1.60 o 
   5   3   4       56.93       58.02      2.99 o 
   6   3   4       27.90       26.18      1.87 o 
   7   3   4      487.46      523.57      8.35 o 
   8   3   4       35.58       38.70      2.75 o 
   9   3   4       98.23       79.58      3.59 o 
  10   3   4        0.09        1.08      2.35 o 
  11   3   4      116.95      109.58      4.96 o 
  12   3   4       18.45       10.80      2.88 o 
  13   3   4      134.06      136.27     10.04 o 
 -15   4   4      124.86      132.70      7.21 o 
 -14   4   4        0.84        1.06      2.73 o 
 -13   4   4        6.15        3.46      2.74 o 
 -12   4   4     1061.13      974.28     18.27 o 
 -11   4   4      121.47      109.51      4.85 o 
 -10   4   4      523.07      507.95     10.93 o 
  -9   4   4      688.94      685.55     10.23 o 
  -8   4   4        0.01        0.72      1.14 o 
  -7   4   4      232.71      252.64      4.69 o 
  -6   4   4       37.42       32.60      1.94 o 
  -5   4   4     3076.15     3211.73     40.41 o 
  -4   4   4     1416.69     1454.66     25.27 o 
  -3   4   4      486.12      467.65      8.39 o 
  -2   4   4      440.77      522.06     11.08 o 
  -1   4   4     3438.57     3829.78     42.85 o 
   0   4   4       51.63       43.23      1.57 o 
   1   4   4      432.88      447.38      7.73 o 
   2   4   4     1555.07     1633.53     19.44 o 
   3   4   4     2944.15     3132.78     35.93 o 
   4   4   4      187.85      182.81      3.81 o 
   5   4   4       31.57       31.00      1.90 o 
   6   4   4       40.00       40.74      2.25 o 
   7   4   4      632.60      602.00      9.37 o 
   8   4   4      212.88      206.55      5.02 o 
   9   4   4       43.66       47.69      3.17 o 
  10   4   4      584.33      540.17      9.55 o 
  11   4   4      258.12      261.52      7.09 o 
  12   4   4       93.35       92.36      6.56 o 
  13   4   4        2.63        3.76      2.64 o 
 -15   5   4        0.85        4.53      3.41 o 
 -14   5   4       16.57       16.47      3.58 o 
 -13   5   4       37.83       34.64      4.08 o 
 -12   5   4       11.17        3.78      2.63 o 
 -11   5   4      109.36       92.63      5.14 o 
 -10   5   4      858.54      814.76     15.46 o 
  -9   5   4      420.12      411.14      9.43 o 
  -8   5   4       90.16       80.33      4.17 o 
  -7   5   4      286.37      304.10      5.22 o 
  -6   5   4        0.04        1.65      0.81 o 
  -5   5   4      217.99      203.46      5.32 o 
  -4   5   4      852.22     1015.42     16.33 o 
  -3   5   4      143.88      149.84      4.18 o 
  -2   5   4      158.29      176.32      4.55 o 
  -1   5   4      143.67      157.40      2.87 o 
   0   5   4      971.32     1107.08     13.57 o 
   1   5   4      288.93      262.28      5.47 o 
   2   5   4        0.05       -1.24      0.92 o 
   3   5   4       50.29       28.76      1.79 o 
   4   5   4        0.07        0.54      1.43 o 
   5   5   4      152.76      174.04      4.04 o 
   6   5   4      234.79      224.43      4.89 o 
   7   5   4      509.03      521.72      8.57 o 
   8   5   4       10.92       17.09      2.06 o 
   9   5   4        0.00       -0.61      1.56 o 
  10   5   4       66.58       68.35      3.65 o 
  11   5   4       73.74       64.71      3.73 o 
  12   5   4      109.05      133.93     10.35 o 
 -14   6   4        0.72       -0.73      2.86 o 
 -13   6   4       85.39      101.82      6.16 o 
 -12   6   4        8.70       10.14      3.02 o 
 -11   6   4       14.36       14.12      2.94 o 
 -10   6   4       87.86       73.20      4.59 o 
  -9   6   4      273.01      251.37      7.28 o 
  -8   6   4      361.47      349.31     12.07 o 
  -7   6   4      789.62      736.23     16.16 o 
  -6   6   4      104.61       88.96      3.93 o 
  -5   6   4      110.09      120.19      4.19 o 
  -4   6   4      690.77      751.16     15.17 o 
  -3   6   4        4.67        5.23      1.45 o 
  -2   6   4        3.33        1.01      1.19 o 
  -1   6   4       96.76       97.14      2.76 o 
   0   6   4       31.02       28.65      1.98 o 
   1   6   4        5.02        6.08      1.10 o 
   2   6   4     1183.60     1199.62     16.73 o 
   3   6   4      270.68      286.21      5.70 o 
   4   6   4      108.07      125.24      3.44 o 
   5   6   4       53.95       54.89      2.64 o 
   6   6   4      112.59      119.23      4.03 o 
   7   6   4      305.41      273.17      6.86 o 
   8   6   4      106.28      110.29      3.91 o 
   9   6   4        0.15        0.64      1.80 o 
  10   6   4        1.25        1.21      1.79 o 
  11   6   4       10.04       12.15      2.74 o 
  12   6   4        1.58        4.96      2.68 o 
 -13   7   4       63.26       57.53      5.08 o 
 -12   7   4       28.59       34.05      4.01 o 
 -11   7   4      151.44      158.28      6.47 o 
 -10   7   4       52.70       38.73      3.76 o 
  -9   7   4      143.09      119.44      5.24 o 
  -8   7   4     1183.31     1090.53     19.11 o 
  -7   7   4     1287.07     1269.13     21.26 o 
  -6   7   4        3.01       -0.02      1.91 o 
  -5   7   4        3.05        2.76      1.72 o 
  -4   7   4       84.44       78.71      4.58 o 
  -3   7   4        1.38        3.33      1.48 o 
  -2   7   4      301.38      332.91      8.65 o 
  -1   7   4      168.83      167.67      5.99 o 
   0   7   4        0.77        4.44      1.10 o 
   1   7   4       87.13       89.15      2.75 o 
   2   7   4       56.41       55.32      2.38 o 
   3   7   4      809.40      807.61     11.27 o 
   4   7   4      636.05      646.43     10.60 o 
   5   7   4       11.75       15.40      2.40 o 
   6   7   4      111.69      115.84      3.71 o 
   7   7   4        0.00       -1.22      1.42 o 
   8   7   4      282.87      283.84      6.34 o 
   9   7   4        5.53        6.96      2.01 o 
  10   7   4       72.59       71.96      3.90 o 
  11   7   4        3.36        3.29      2.78 o 
 -13   8   4       26.68       29.52      4.21 o 
 -12   8   4        9.45       13.12      3.36 o 
 -11   8   4        1.62        0.20      3.05 o 
 -10   8   4       41.37       52.95      4.38 o 
  -9   8   4        9.37        6.07      2.47 o 
  -8   8   4       34.21       30.80      3.85 o 
  -7   8   4      877.36      874.55     16.27 o 
  -6   8   4       22.21       17.36      2.62 o 
  -5   8   4       51.33       40.26      3.20 o 
  -4   8   4      182.58      178.93      5.57 o 
  -3   8   4       77.22       64.14      3.62 o 
  -2   8   4       16.29       18.60      2.22 o 
  -1   8   4       20.96       14.69      2.04 o 
   0   8   4      825.07      795.87     14.01 o 
   1   8   4       49.31       58.96      3.38 o 
   2   8   4        0.26       -0.34      1.19 o 
   3   8   4        9.50        8.92      1.51 o 
   4   8   4      892.24      895.17     12.68 o 
   5   8   4        4.73        4.95      1.58 o 
   6   8   4        1.03       -0.71      2.28 o 
   7   8   4      114.38      103.74      4.40 o 
   8   8   4        0.30       -1.37      2.17 o 
   9   8   4       23.79       22.32      4.23 o 
  10   8   4        6.40        8.68      2.94 o 
 -12   9   4        0.08       -2.72      2.72 o 
 -11   9   4       39.59       39.70      4.29 o 
 -10   9   4       13.88       12.77      3.61 o 
  -9   9   4        9.62        9.64      2.76 o 
  -8   9   4       53.99       50.98      4.22 o 
  -7   9   4      138.05      143.87      6.92 o 
  -6   9   4        8.46        8.92      2.38 o 
  -5   9   4       14.45       14.38      2.59 o 
  -4   9   4       41.16       34.02      3.12 o 
  -3   9   4       56.93       44.91      3.34 o 
  -2   9   4      253.34      257.13      6.81 o 
  -1   9   4      120.86      117.33      4.52 o 
   0   9   4      257.73      236.22      6.45 o 
   1   9   4       36.87       44.36      3.19 o 
   2   9   4       10.81       15.72      2.29 o 
   3   9   4       13.19       15.07      2.30 o 
   4   9   4      123.24      127.11      4.19 o 
   5   9   4       25.17       21.54      2.87 o 
   6   9   4       13.34        7.30      2.43 o 
   7   9   4        2.48        7.05      2.64 o 
   8   9   4      101.40       99.23      5.70 o 
   9   9   4       17.14       17.29      3.32 o 
 -11  10   4        0.34       -1.29      3.27 o 
 -10  10   4      225.42      228.24      8.25 o 
  -9  10   4        2.68        0.10      2.47 o 
  -8  10   4        0.87       -1.44      3.11 o 
  -7  10   4        3.13        1.76      2.31 o 
  -6  10   4      188.60      175.39      7.44 o 
  -5  10   4      288.53      301.59     26.09 o 
  -4  10   4      370.00      353.38     10.52 o 
  -3  10   4       61.22       49.59      3.68 o 
  -2  10   4      383.66      412.59      9.53 o 
  -1  10   4      299.75      337.34     20.74 o 
   0  10   4        0.26        0.57      1.77 o 
   1  10   4       85.68       89.93      4.59 o 
   2  10   4       16.31       13.14      3.59 o 
   3  10   4      120.70      131.80      7.45 o 
   4  10   4       54.73       57.79      5.85 o 
   5  10   4       12.14       14.55      4.76 o 
   6  10   4        9.69       12.07      3.90 o 
   7  10   4      458.66      477.09     17.30 o 
   8  10   4      136.93      164.68     13.31 o 
  -9  11   4        9.22        3.17      4.28 o 
  -8  11   4      262.23      252.95      8.43 o 
  -7  11   4       36.83       42.90      4.18 o 
  -6  11   4      147.33      152.08      6.29 o 
  -5  11   4        3.58        1.51      2.54 o 
  -4  11   4       50.75       58.72      4.32 o 
  -3  11   4      334.68      349.98      9.02 o 
  -2  11   4      360.52      328.16      8.57 o 
  -1  11   4       63.53       66.46     18.70 o 
   0  11   4        1.10        4.03      3.16 o 
   1  11   4      123.06      119.05      7.73 o 
   2  11   4       31.13       27.93      4.60 o 
   3  11   4      117.62      115.80      8.08 o 
   4  11   4       17.95       15.57      4.31 o 
   5  11   4       67.30       76.61      6.96 o 
   6  11   4      170.41      163.72      9.29 o 
   7  11   4       51.42       52.65      8.43 o 
  -7  12   4        1.59       -3.78      3.05 o 
  -6  12   4      102.41       95.91      5.78 o 
  -5  12   4        0.03        0.84      3.32 o 
  -4  12   4        0.00        1.29      3.39 o 
  -3  12   4       14.46       15.38      4.21 o 
  -2  12   4      275.26      283.98     12.00 o 
  -1  12   4        9.19        7.91      3.88 o 
   0  12   4       40.27       43.36      5.69 o 
   1  12   4        1.23        0.73      3.23 o 
   2  12   4       45.09       53.10     11.61 o 
   3  12   4       63.59       76.75      7.19 o 
   4  12   4      111.08      107.89     13.54 o 
   5  12   4       30.76       31.91      5.49 o 
  -4  13   4      139.13      158.95     10.13 o 
  -3  13   4        0.32       -4.64      3.35 o 
  -2  13   4       61.89       60.91      9.45 o 
  -1  13   4       17.04       18.50      4.64 o 
   0  13   4        9.88       14.73      4.40 o 
   1  13   4       75.61       66.85      7.21 o 
   2  13   4      603.58      684.11     38.51 o 
 -16   1   5       16.79       20.24      3.14 o 
 -15   1   5       51.38       53.87      3.85 o 
 -14   1   5       20.83       19.49      2.73 o 
 -13   1   5       20.60       16.22      2.52 o 
 -12   1   5      210.35      187.19      5.30 o 
 -11   1   5      185.84      183.15      5.37 o 
 -10   1   5     1439.88     1486.01     19.28 o 
  -9   1   5      186.74      153.02      4.06 o 
  -8   1   5        3.18        1.08      1.18 o 
  -7   1   5     2074.47     2274.04     26.80 o 
  -6   1   5      269.37      276.96      4.73 o 
  -5   1   5      655.39      730.48      9.49 o 
  -4   1   5      199.97      200.65      4.29 o 
  -3   1   5     1132.43     1088.91     14.26 o 
  -2   1   5     1307.29     1157.55     33.47 o 
  -1   1   5      544.45      532.31      7.08 o 
   0   1   5     5383.87     4988.69    133.44 o 
   1   1   5     1851.06     1840.54     23.25 o 
   2   1   5      541.73      549.38      7.21 o 
   3   1   5      259.47      258.10      4.19 o 
   4   1   5      749.27      698.29      9.37 o 
   5   1   5       81.06       76.52      2.57 o 
   6   1   5      126.77      126.70      3.98 o 
   7   1   5      153.25      151.79      3.93 o 
   8   1   5       35.82       42.42      2.56 o 
   9   1   5        6.59        2.95      1.63 o 
  10   1   5       76.59       85.25      3.84 o 
  11   1   5        0.64       -0.16      2.10 o 
  12   1   5       65.20       78.94      5.24 o 
  13   1   5       26.84       29.60      3.83 o 
 -16   2   5      145.64      162.95      8.01 o 
 -15   2   5        7.10        7.53      2.52 o 
 -14   2   5        3.40       -0.72      2.15 o 
 -13   2   5        0.16        2.06      2.00 o 
 -12   2   5      511.14      493.02      9.38 o 
 -11   2   5      278.31      282.08      6.22 o 
 -10   2   5      941.93      881.27     12.68 o 
  -9   2   5      369.59      363.01      6.53 o 
  -8   2   5      135.92      134.83      3.79 o 
  -7   2   5       66.84       72.83      3.71 o 
  -6   2   5       77.75      105.80      2.97 o 
  -5   2   5      796.12      852.20     11.84 o 
  -4   2   5      820.66      770.20      9.74 o 
  -3   2   5      227.84      237.03      3.74 o 
  -2   2   5      477.92      430.34      6.38 o 
  -1   2   5      647.19      642.16      8.06 o 
   0   2   5        8.58       13.85      1.31 o 
   1   2   5       62.16       59.39      1.68 o 
   2   2   5      593.61      585.37      9.31 o 
   3   2   5      257.91      250.71      4.21 o 
   4   2   5      126.98      109.33      2.77 o 
   5   2   5     1361.42     1352.73     16.91 o 
   6   2   5      247.83      249.21      4.91 o 
   7   2   5       95.26      103.65      3.41 o 
   8   2   5        6.42       13.61      1.82 o 
   9   2   5        6.40        8.30      1.84 o 
  10   2   5      678.00      655.33     10.76 o 
  11   2   5       17.73       19.50      3.13 o 
  12   2   5      165.34      171.96      6.95 o 
  13   2   5      182.23      178.93      7.31 o 
 -15   3   5        0.92       -1.34      2.90 o 
 -14   3   5        2.87        4.30      2.96 o 
 -13   3   5        4.71        2.98      2.09 o 
 -12   3   5        4.54        5.32      2.01 o 
 -11   3   5       60.17       62.20      3.25 o 
 -10   3   5     1984.60     1917.81     24.04 o 
  -9   3   5        1.70       -0.37      1.66 o 
  -8   3   5     1082.91     1093.64     14.34 o 
  -7   3   5      193.51      201.21      4.11 o 
  -6   3   5      108.75      114.29      2.82 o 
  -5   3   5      100.05      110.84      2.57 o 
  -4   3   5      589.83      631.42      8.94 o 
  -3   3   5     1096.85     1193.89     14.23 o 
  -2   3   5      587.86      644.19     14.66 o 
  -1   3   5      282.27      290.06      4.94 o 
   0   3   5      614.76      668.94      9.43 o 
   1   3   5     8696.67     8729.28    117.33 o 
   2   3   5     2297.70     2368.78     30.11 o 
   3   3   5       49.78       36.71      1.74 o 
   4   3   5       79.42       86.93      2.58 o 
   5   3   5      711.88      751.25     10.43 o 
   6   3   5        3.02        2.78      1.27 o 
   7   3   5      203.92      209.44      4.78 o 
   8   3   5        0.02        1.31      1.49 o 
   9   3   5      109.05      110.54      4.03 o 
  10   3   5      265.33      254.91      6.81 o 
  11   3   5        2.45        4.25      2.42 o 
  12   3   5      489.37      510.23     12.50 o 
  13   3   5      152.82      135.96      7.06 o 
 -15   4   5       46.92       44.70      5.88 o 
 -14   4   5      106.77      122.66      6.63 o 
 -13   4   5       27.97       27.54      3.69 o 
 -12   4   5       22.58       16.29      3.11 o 
 -11   4   5       83.30       70.66      4.55 o 
 -10   4   5       39.37       30.37      2.36 o 
  -9   4   5       29.12       33.51      2.37 o 
  -8   4   5        0.22        0.09      1.12 o 
  -7   4   5        8.09        7.60      1.21 o 
  -6   4   5       19.36       10.00      1.10 o 
  -5   4   5      390.29      445.89      7.43 o 
  -4   4   5      101.41      116.22      3.64 o 
  -3   4   5     1807.80     1946.20     28.36 o 
  -2   4   5        7.29        8.60      1.10 o 
  -1   4   5       10.53       22.92      1.18 o 
   0   4   5      291.80      342.04      5.12 o 
   1   4   5      396.40      441.54      6.89 o 
   2   4   5       14.61       10.04      1.13 o 
   3   4   5       13.88        9.19      1.31 o 
   4   4   5      360.80      392.40      8.35 o 
   5   4   5       61.98       53.57      3.37 o 
   6   4   5       45.25       52.69      2.82 o 
   7   4   5        1.86        3.60      1.61 o 
   8   4   5      168.89      170.87      5.00 o 
   9   4   5      318.67      283.22      6.85 o 
  10   4   5       82.91       73.50      4.77 o 
  11   4   5        2.58        2.82      2.65 o 
  12   4   5      171.63      145.63      7.12 o 
 -15   5   5       48.06       48.32      5.07 o 
 -14   5   5       19.98       18.91      4.32 o 
 -13   5   5       62.26       42.67      5.87 o 
 -12   5   5        1.19       -0.21      2.31 o 
 -11   5   5      426.07      399.05      9.95 o 
 -10   5   5      144.76      120.52     10.86 o 
  -9   5   5        0.33        0.17      1.81 o 
  -8   5   5       25.19       18.90      2.85 o 
  -7   5   5      114.39      108.44      7.38 o 
  -6   5   5        0.00        1.03      1.63 o 
  -5   5   5       16.04       25.89      2.25 o 
  -4   5   5      196.60      206.65      5.80 o 
  -3   5   5       13.20       16.07      2.47 o 
  -2   5   5     1281.83     1409.66     21.40 o 
  -1   5   5      322.63      332.85      5.05 o 
   0   5   5      774.76      827.95     10.65 o 
   1   5   5       43.30       49.82      1.96 o 
   2   5   5     1237.94     1281.19     17.60 o 
   3   5   5       83.74       68.22      2.79 o 
   4   5   5       59.23       57.52      2.47 o 
   5   5   5        8.85       12.35      2.12 o 
   6   5   5      365.70      369.00      6.68 o 
   7   5   5      150.09      136.31      4.05 o 
   8   5   5       76.59       72.91      3.42 o 
   9   5   5      148.36      132.54      4.92 o 
  10   5   5       19.28       11.60      4.15 o 
  11   5   5        5.17        5.84      2.61 o 
  12   5   5        4.00        6.84      2.87 o 
 -14   6   5       68.52       86.39      6.09 o 
 -13   6   5        4.93        2.76      4.80 o 
 -12   6   5        9.03        6.23      2.72 o 
 -11   6   5       12.68       12.41      2.77 o 
 -10   6   5        0.40       -0.81      2.07 o 
  -9   6   5      210.18      211.39      6.89 o 
  -8   6   5        7.55        4.90      2.02 o 
  -7   6   5      159.04      156.68      5.25 o 
  -6   6   5      589.79      579.86     11.24 o 
  -5   6   5      277.71      315.05     10.21 o 
  -4   6   5      956.53     1077.73     20.42 o 
  -3   6   5      251.84      262.01      6.22 o 
  -2   6   5      307.32      366.90      7.62 o 
  -1   6   5     1162.13     1212.56     14.95 o 
   0   6   5       16.17       24.01      1.47 o 
   1   6   5      183.70      201.81      4.46 o 
   2   6   5      427.10      462.72      7.92 o 
   3   6   5       85.90      103.35      4.10 o 
   4   6   5     1322.19     1315.31     16.97 o 
   5   6   5      445.71      434.13      7.41 o 
   6   6   5       77.47       70.24      4.13 o 
   7   6   5       92.16       82.44      3.54 o 
   8   6   5      177.99      197.57      5.17 o 
   9   6   5      120.85      115.74      4.41 o 
  10   6   5        9.87       12.40      3.22 o 
  11   6   5        1.52        1.08      2.81 o 
 -13   7   5       47.23       51.61      4.82 o 
 -12   7   5      257.27      262.97      8.54 o 
 -11   7   5       87.80       84.64      5.26 o 
 -10   7   5      410.37      367.47     11.82 o 
  -9   7   5        0.08       -0.13      1.94 o 
  -8   7   5       76.64      100.12      7.61 o 
  -7   7   5      803.91      763.31     14.37 o 
  -6   7   5       99.54      102.85      5.41 o 
  -5   7   5      157.58      170.17      6.89 o 
  -4   7   5      131.91      140.91      6.95 o 
  -3   7   5       34.29       23.54      2.32 o 
  -2   7   5        0.12        0.07      1.31 o 
  -1   7   5      121.06      127.03      4.29 o 
   0   7   5        2.68        4.22      1.53 o 
   1   7   5       17.46       19.86      1.60 o 
   2   7   5      245.94      220.41      4.96 o 
   3   7   5        7.76        6.77      1.49 o 
   4   7   5     1484.01     1420.24     20.00 o 
   5   7   5      111.47      116.51      3.76 o 
   6   7   5       62.65       51.61      2.95 o 
   7   7   5       62.45       65.45      3.32 o 
   8   7   5        3.30        5.85      1.85 o 
   9   7   5      130.49      132.93      4.69 o 
  10   7   5        2.66        3.37      2.92 o 
  11   7   5        1.88       14.51      7.62 o 
 -13   8   5      175.53      170.53      7.73 o 
 -12   8   5        2.27        2.14      2.88 o 
 -11   8   5       97.64       96.49      5.76 o 
 -10   8   5        8.45        9.16      2.69 o 
  -9   8   5       43.46       45.56      3.92 o 
  -8   8   5      322.88      307.69     12.78 o 
  -7   8   5       70.28       73.93      4.42 o 
  -6   8   5     1978.76     1905.03     34.90 o 
  -5   8   5        2.29        3.36      1.91 o 
  -4   8   5       10.72        9.85      2.04 o 
  -3   8   5       76.06       97.14      4.15 o 
  -2   8   5        3.40        5.34      1.73 o 
  -1   8   5     1079.61     1079.34     18.04 o 
   0   8   5      494.22      462.40      9.56 o 
   1   8   5      173.39      168.46      5.23 o 
   2   8   5       64.83       63.66      3.59 o 
   3   8   5       74.98       81.28      3.63 o 
   4   8   5      410.97      382.47      7.01 o 
   5   8   5        8.50        8.34      1.74 o 
   6   8   5        8.63        6.39      2.75 o 
   7   8   5      320.28      343.60     10.69 o 
   8   8   5       11.14       16.39      2.28 o 
   9   8   5        1.33        1.06      2.43 o 
  10   8   5        6.53        9.02      5.97 o 
 -12   9   5       88.11      101.09      6.39 o 
 -11   9   5        2.31        0.27      2.72 o 
 -10   9   5       16.48       15.78      3.15 o 
  -9   9   5        8.36        3.31      2.75 o 
  -8   9   5      120.88       98.50      6.32 o 
  -7   9   5      185.73      162.64      6.41 o 
  -6   9   5       73.79       65.89      5.34 o 
  -5   9   5      166.97      164.08      7.06 o 
  -4   9   5      378.62      340.09      8.44 o 
  -3   9   5      214.31      202.42      6.76 o 
  -2   9   5      693.20      661.31     12.79 o 
  -1   9   5       25.71       16.23      2.34 o 
   0   9   5      460.43      444.74      9.65 o 
   1   9   5      158.55      154.91      5.27 o 
   2   9   5        7.20        4.83      2.16 o 
   3   9   5      568.11      588.61     11.72 o 
   4   9   5       18.59       16.61      2.48 o 
   5   9   5       72.07       58.15      3.88 o 
   6   9   5      137.06      148.32      5.71 o 
   7   9   5       34.73       31.68      5.24 o 
   8   9   5       82.52       86.17      5.25 o 
   9   9   5       15.12       18.10      3.34 o 
 -11  10   5      131.74      127.70      7.11 o 
 -10  10   5       62.13       56.67      4.79 o 
  -9  10   5       87.70       87.06      5.48 o 
  -8  10   5        0.13        0.72      2.47 o 
  -7  10   5        6.09        3.78      2.72 o 
  -6  10   5       73.16       69.46      4.56 o 
  -5  10   5       34.73       29.60      3.29 o 
  -4  10   5      508.32      470.43     27.56 o 
  -3  10   5       24.54       34.96      3.33 o 
  -2  10   5      746.82      709.24     13.78 o 
  -1  10   5      198.09      238.61      6.92 o 
   0  10   5       71.91       76.85      4.39 o 
   1  10   5        0.00       -2.42      1.72 o 
   2  10   5       16.83       11.86      2.40 o 
   3  10   5       60.25       64.83      6.02 o 
   4  10   5       25.51       22.38      6.34 o 
   5  10   5       81.86       90.98      7.15 o 
   6  10   5        0.21       -3.89      4.62 o 
   7  10   5       18.22       24.03      8.93 o 
   8  10   5        6.36       11.02      4.01 o 
  -9  11   5       25.46       23.82      5.90 o 
  -8  11   5       10.73        7.67      4.99 o 
  -7  11   5      108.16      117.31      7.19 o 
  -6  11   5       34.09       29.16      3.59 o 
  -5  11   5       45.34       42.82      3.93 o 
  -4  11   5       31.98       38.40      3.66 o 
  -3  11   5      131.04      130.55      7.98 o 
  -2  11   5      123.43      119.48      7.08 o 
  -1  11   5      516.19      496.30     14.93 o 
   0  11   5       12.26        5.65      3.74 o 
   1  11   5       38.48       39.15      5.10 o 
   2  11   5       22.89       20.14      4.29 o 
   3  11   5        0.68        3.60      3.38 o 
   4  11   5       34.73       46.46      5.82 o 
   5  11   5       50.22       55.85      9.17 o 
   6  11   5       19.23       19.10      4.62 o 
  -7  12   5        5.88        3.67      2.87 o 
  -6  12   5        0.17        0.48      2.57 o 
  -5  12   5       31.70       34.27      3.94 o 
  -4  12   5        3.35        3.49      3.63 o 
  -3  12   5      106.55      102.65     10.41 o 
  -2  12   5      242.31      259.82     11.57 o 
  -1  12   5      123.59      125.43      8.81 o 
   0  12   5       81.70       89.65     10.75 o 
   1  12   5       31.33       20.25      4.76 o 
   2  12   5        6.64        5.57      3.67 o 
   3  12   5       36.24       30.24      6.07 o 
   4  12   5       23.28       19.85      4.83 o 
  -3  13   5       34.27       34.90      6.40 o 
  -2  13   5       35.48       45.63      6.23 o 
  -1  13   5       77.79      104.04      8.76 o 
   0  13   5       10.66        9.87      4.23 o 
 -16   0   6      145.64      186.69      8.93 o 
 -15   0   6       24.93       20.81      4.28 o 
 -14   0   6       81.74       92.57      6.44 o 
 -13   0   6      406.40      395.36     11.44 o 
 -12   0   6      142.88      124.85      6.18 o 
 -11   0   6      207.28      183.59      6.99 o 
 -10   0   6       23.30       20.69      3.00 o 
  -9   0   6      881.26      833.68     24.63 o 
  -8   0   6      570.60      594.29     12.48 o 
  -7   0   6      217.76      231.70      6.30 o 
  -6   0   6     2178.57     2681.03     47.60 o 
  -5   0   6     8573.05     9156.38    142.92 o 
  -4   0   6     3305.76     3525.97     56.28 o 
  -3   0   6      237.01      228.65      6.68 o 
  -2   0   6      241.08      267.32     10.59 o 
  -1   0   6     1861.17     2025.34     45.06 o 
   0   0   6       14.61       30.84      3.26 o 
   1   0   6       99.44       76.15      3.87 o 
   2   0   6      149.72      125.24      3.63 o 
   3   0   6        3.52        3.35      1.12 o 
   4   0   6      132.99      115.80      4.90 o 
   5   0   6      853.60      786.81     15.17 o 
   6   0   6     2083.60     2129.69     60.61 o 
   7   0   6      207.16      207.67      6.67 o 
   8   0   6        4.70        0.81      2.39 o 
   9   0   6      131.46      128.06      7.81 o 
  10   0   6        6.37        1.66      2.86 o 
  11   0   6       36.19       32.73      5.20 o 
  12   0   6       24.18       17.40      4.59 o 
 -16   1   6        3.92        5.03      2.71 o 
 -15   1   6      118.90      144.99      5.65 o 
 -14   1   6        0.72        2.48      2.68 o 
 -13   1   6       36.11       31.81      2.94 o 
 -12   1   6       56.83       52.20      3.28 o 
 -11   1   6      311.94      303.31      6.45 o 
 -10   1   6        1.41        3.29      1.67 o 
  -9   1   6       31.10       26.24      2.08 o 
  -8   1   6      712.27      718.98     10.19 o 
  -7   1   6      129.46      160.04      3.61 o 
  -6   1   6      338.34      408.97      6.24 o 
  -5   1   6       16.62       21.76      1.39 o 
  -4   1   6      826.25      874.65     10.99 o 
  -3   1   6      278.18      281.90      6.88 o 
  -2   1   6      187.94      193.78      3.20 o 
  -1   1   6      650.03      676.86     11.94 o 
   0   1   6      114.42      111.99      2.48 o 
   1   1   6      281.47      288.75      4.16 o 
   2   1   6      273.70      303.53      4.54 o 
   3   1   6       16.39       14.39      1.44 o 
   4   1   6       18.93       18.04      1.36 o 
   5   1   6        0.52        6.48      1.20 o 
   6   1   6       65.73       61.69      2.69 o 
   7   1   6       46.15       47.69      2.55 o 
   8   1   6        4.42        4.06      2.01 o 
   9   1   6        4.60        2.11      1.98 o 
  10   1   6        3.12        0.76      2.02 o 
  11   1   6      138.51      130.27      7.81 o 
  12   1   6       46.85       46.94      5.77 o 
 -16   2   6       13.20       14.71      3.93 o 
 -15   2   6       11.48       13.67      3.14 o 
 -14   2   6       99.30      123.70      5.02 o 
 -13   2   6       51.17       44.97      3.28 o 
 -12   2   6       28.53       21.47      2.53 o 
 -11   2   6       63.27       83.46      3.73 o 
 -10   2   6       21.26       16.48      2.08 o 
  -9   2   6     2678.40     2651.74     31.65 o 
  -8   2   6      114.30      103.13      3.15 o 
  -7   2   6     1666.38     1708.92     22.78 o 
  -6   2   6        0.64       -1.04      0.85 o 
  -5   2   6      116.15      123.29      4.03 o 
  -4   2   6     2535.36     2591.85     29.68 o 
  -3   2   6      791.20      801.28     10.06 o 
  -1   2   6       36.55       37.26      2.43 o 
   0   2   6     1726.47     1791.50     20.78 o 
   1   2   6      131.08      131.02      3.51 o 
   2   2   6     1747.39     1742.46     22.69 o 
   3   2   6       23.55       29.40      1.52 o 
   4   2   6       12.45       12.19      1.24 o 
   5   2   6       48.88       50.07      2.27 o 
   6   2   6       13.51        9.70      1.51 o 
   7   2   6        0.46        0.90      1.38 o 
   8   2   6       27.31       28.66      2.59 o 
   9   2   6        7.23        3.72      2.16 o 
  10   2   6        0.23        1.23      2.85 o 
  11   2   6      370.60      368.78     10.07 o 
  12   2   6       52.64       62.37      4.96 o 
 -15   3   6        4.70        0.17      2.95 o 
 -14   3   6        2.51       -0.41      2.95 o 
 -13   3   6       57.63       56.86      4.77 o 
 -12   3   6      576.67      541.97      9.49 o 
 -11   3   6      382.33      305.57      7.54 o 
 -10   3   6      523.31      515.87      9.43 o 
  -9   3   6       76.41       68.50      2.97 o 
  -8   3   6      525.56      537.30      8.21 o 
  -7   3   6      278.32      288.61      6.54 o 
  -6   3   6        6.17       14.83      1.30 o 
  -5   3   6      772.27      836.92     10.77 o 
  -4   3   6        0.03        0.20      0.70 o 
  -3   3   6     2940.47     3096.45     35.09 o 
  -2   3   6      137.96      122.87      2.82 o 
  -1   3   6        4.47        4.58      0.69 o 
   0   3   6      915.74     1058.41     14.34 o 
   1   3   6     5501.34     5535.79     61.73 o 
   2   3   6     6571.37     6621.78     80.78 o 
   3   3   6       70.48       63.81      2.26 o 
   4   3   6       34.49       33.34      1.82 o 
   5   3   6      256.56      248.27      6.81 o 
   6   3   6      486.92      508.91      8.11 o 
   7   3   6        3.17        4.12      1.48 o 
   8   3   6       37.90       37.14      3.30 o 
   9   3   6       61.69       50.48      4.17 o 
  10   3   6      344.67      318.03      8.99 o 
  11   3   6      235.37      234.23      7.97 o 
  12   3   6      247.66      252.11      8.58 o 
 -15   4   6       73.87       76.17      5.81 o 
 -14   4   6       26.42       24.45      3.86 o 
 -13   4   6       14.12       14.10      3.09 o 
 -12   4   6      153.19      154.88      8.16 o 
 -11   4   6      154.57      130.43      8.03 o 
 -10   4   6      475.02      467.83     10.40 o 
  -9   4   6      525.38      501.71     10.53 o 
  -8   4   6      125.44      152.13      3.72 o 
  -7   4   6        4.63       11.19      1.38 o 
  -6   4   6       10.96       10.53      1.15 o 
  -5   4   6        8.87        7.30      0.95 o 
  -4   4   6      237.24      230.53      4.00 o 
  -3   4   6       71.97       88.99      3.10 o 
  -2   4   6      117.41      128.53      2.61 o 
  -1   4   6      749.25      793.19     12.49 o 
   0   4   6        6.99        8.72      0.98 o 
   1   4   6      187.74      194.42      4.46 o 
   2   4   6     2158.80     2119.47     27.50 o 
   3   4   6      388.48      409.71     10.09 o 
   4   4   6      183.53      169.83      4.33 o 
   5   4   6       57.47       65.58      2.76 o 
   6   4   6       49.01       47.90      2.55 o 
   7   4   6      356.16      377.78      6.95 o 
   8   4   6      160.77      146.53      5.22 o 
   9   4   6        2.48        2.08      2.13 o 
  10   4   6        0.08       -0.41      2.08 o 
  11   4   6       37.64       49.04      4.45 o 
  12   4   6       47.23       70.00      5.86 o 
 -15   5   6      139.16      174.12      7.92 o 
 -14   5   6       31.92       41.93      4.84 o 
 -13   5   6       39.44       48.54      4.40 o 
 -12   5   6       48.33       39.59      3.94 o 
 -11   5   6      289.66      255.95      7.69 o 
 -10   5   6       59.48       51.43      4.45 o 
  -9   5   6        5.73        2.92      2.09 o 
  -8   5   6      960.22      961.68     16.80 o 
  -7   5   6      109.09      106.53      4.19 o 
  -6   5   6        4.75        2.75      1.77 o 
  -5   5   6       59.55       47.78      2.91 o 
  -4   5   6       47.85       54.99      2.97 o 
  -3   5   6     1118.05     1087.27     17.37 o 
  -2   5   6       44.34       46.27      2.93 o 
  -1   5   6       17.80       22.79      1.43 o 
   0   5   6      642.38      640.48      8.73 o 
   1   5   6      608.81      623.29      8.69 o 
   2   5   6      889.74      942.40     12.38 o 
   3   5   6        5.84        3.67      1.20 o 
   4   5   6       14.05       14.59      1.62 o 
   5   5   6      115.79      111.54      3.84 o 
   6   5   6       18.25       14.79      1.79 o 
   7   5   6       25.79       24.71      2.23 o 
   8   5   6      188.77      176.27      5.37 o 
   9   5   6       38.36       33.50      3.46 o 
  10   5   6       82.87       82.64      5.19 o 
  11   5   6      229.72      222.52      7.85 o 
 -14   6   6        4.83        5.67      3.20 o 
 -13   6   6       37.31       45.55      4.44 o 
 -12   6   6        0.10        1.51      2.67 o 
 -11   6   6       12.48        9.05      2.65 o 
 -10   6   6      158.70      157.29      5.97 o 
  -9   6   6       65.35       63.48      4.18 o 
  -8   6   6        7.37        3.79      2.04 o 
  -7   6   6      283.83      254.59      7.72 o 
  -6   6   6      553.76      528.57     10.60 o 
  -5   6   6       17.90       14.08      2.03 o 
  -4   6   6       98.34      117.23      4.20 o 
  -3   6   6      507.31      524.56     21.15 o 
  -2   6   6      243.32      280.43      6.52 o 
  -1   6   6       50.42       55.32      2.89 o 
   0   6   6      127.07      130.92      3.07 o 
   1   6   6       99.67      113.25      3.21 o 
   2   6   6       57.49       63.82      2.56 o 
   3   6   6       18.30       19.35      1.91 o 
   4   6   6     1841.01     1890.00     28.68 o 
   5   6   6      712.04      711.71     12.98 o 
   6   6   6       93.19       78.52      5.63 o 
   7   6   6       13.06       17.82      2.26 o 
   8   6   6      123.61      126.24      7.97 o 
   9   6   6       34.77       27.05      4.67 o 
  10   6   6       23.21       24.27      3.31 o 
  11   6   6       33.58       32.53      3.90 o 
 -13   7   6        6.96       10.12      3.22 o 
 -12   7   6       50.26       53.04      5.81 o 
 -11   7   6      324.92      303.22      8.86 o 
 -10   7   6        2.38        6.01      2.31 o 
  -9   7   6       62.93       61.89      4.28 o 
  -8   7   6        1.64        1.14      1.92 o 
  -7   7   6      202.96      202.63      8.70 o 
  -6   7   6      323.09      324.28      7.99 o 
  -5   7   6       10.21        3.37      1.85 o 
  -4   7   6       29.78       32.35      4.14 o 
  -3   7   6      665.18      654.51     13.92 o 
  -2   7   6       21.21       20.82      2.25 o 
  -1   7   6        1.51        0.65      1.39 o 
   0   7   6      139.20      145.33      6.18 o 
   1   7   6       63.94       73.41      2.71 o 
   2   7   6      586.66      565.70      8.60 o 
   3   7   6        0.22        1.86      1.49 o 
   4   7   6      547.70      557.09     10.89 o 
   5   7   6      384.84      399.98     10.19 o 
   6   7   6       57.88       58.99      3.90 o 
   7   7   6       22.96       17.11      2.60 o 
   8   7   6        4.74        4.97      2.64 o 
   9   7   6       25.26       19.13      4.03 o 
  10   7   6       74.52       85.99      5.47 o 
 -13   8   6      165.46      169.95      7.55 o 
 -12   8   6        1.88        4.66      2.87 o 
 -11   8   6       78.47       85.03      5.44 o 
 -10   8   6       14.27       11.00      3.31 o 
  -9   8   6      246.86      233.47      7.42 o 
  -8   8   6        0.22       -1.03      2.08 o 
  -7   8   6      534.66      497.81     11.05 o 
  -6   8   6      330.96      291.05     11.64 o 
  -5   8   6      635.47      588.29     11.91 o 
  -4   8   6       49.42       42.18      3.22 o 
  -3   8   6       15.59       20.40      3.64 o 
  -2   8   6      212.27      209.82      7.06 o 
  -1   8   6      170.75      163.99      5.23 o 
   0   8   6      127.89      134.26      4.79 o 
   1   8   6        4.68        2.42      1.69 o 
   2   8   6      912.10      893.69     15.62 o 
   3   8   6       35.65       35.25      2.95 o 
   4   8   6      237.70      228.28      5.84 o 
   5   8   6      472.12      476.87      9.26 o 
   6   8   6       90.01      107.74      5.16 o 
   7   8   6       15.66       27.79      3.31 o 
   8   8   6       15.21       19.77      4.75 o 
   9   8   6       59.55       78.55     10.07 o 
 -12   9   6        1.98       -0.27      2.72 o 
 -11   9   6       34.62       46.87      4.55 o 
 -10   9   6        1.43       -0.16      2.31 o 
  -9   9   6        5.52        6.69      2.64 o 
  -8   9   6       21.97       16.27      3.35 o 
  -7   9   6        0.02        0.12      2.14 o 
  -6   9   6       15.84       14.73      2.73 o 
  -5   9   6        0.02        0.32      1.96 o 
  -4   9   6        8.19        7.43      2.16 o 
  -3   9   6      107.81      118.60      8.26 o 
  -2   9   6      286.93      259.82      7.08 o 
  -1   9   6       72.37       58.22      3.71 o 
   0   9   6        6.02        6.74      1.97 o 
   1   9   6        1.45        1.76      1.87 o 
   2   9   6        8.16       11.26      2.43 o 
   3   9   6       46.40       44.14      3.36 o 
   4   9   6        4.61        4.57      2.08 o 
   5   9   6       56.40       50.01      3.79 o 
   6   9   6       63.23       52.05      5.18 o 
   7   9   6       23.83       20.68      5.27 o 
   8   9   6       98.68       99.01     11.91 o 
 -10  10   6        3.77        3.67      3.37 o 
  -9  10   6        2.82        0.16      2.77 o 
  -8  10   6       27.81       30.87      4.32 o 
  -7  10   6       19.65       21.21      3.56 o 
  -6  10   6      262.13      250.98      7.72 o 
  -5  10   6       21.13       17.13      2.91 o 
  -4  10   6       79.69       92.54     10.52 o 
  -3  10   6      245.48      222.71      8.01 o 
  -2  10   6       41.58       57.45      3.98 o 
  -1  10   6      314.74      319.51      8.52 o 
   0  10   6       11.31       15.59      2.53 o 
   1  10   6        0.00        1.18      1.91 o 
   2  10   6       27.24       37.08      3.37 o 
   3  10   6      109.91      120.95      8.03 o 
   4  10   6       64.87       59.55      5.83 o 
   5  10   6        6.60       12.65      3.81 o 
   6  10   6       70.89       77.50      6.92 o 
  -9  11   6      270.99      291.18      9.34 o 
  -8  11   6       20.77       16.16      5.10 o 
  -7  11   6      116.99      111.02      7.12 o 
  -6  11   6       33.84       36.61      3.85 o 
  -5  11   6      146.93      146.87      6.26 o 
  -4  11   6      123.83      112.52      6.64 o 
  -3  11   6       42.15       47.94      3.93 o 
  -2  11   6        0.82        1.77      2.22 o 
  -1  11   6      156.25      191.04      6.49 o 
   0  11   6        0.34        1.23      2.16 o 
   1  11   6      276.99      305.61     13.91 o 
   2  11   6      199.23      220.13     10.09 o 
   3  11   6       17.08       22.36      4.43 o 
   4  11   6        0.64        1.34      3.17 o 
   5  11   6       44.23       43.24     12.36 o 
  -7  12   6       12.83       11.20      4.59 o 
  -6  12   6        3.79        3.30      3.56 o 
  -5  12   6        4.03        3.49      2.73 o 
  -4  12   6       75.64       75.78      5.15 o 
  -3  12   6        0.47        1.67      4.69 o 
  -2  12   6      143.72      145.77      8.82 o 
  -1  12   6      255.71      255.72     11.36 o 
   0  12   6       17.04       18.27      4.99 o 
   1  12   6      139.20      144.07      9.01 o 
   2  12   6       37.76       38.31      6.90 o 
   3  12   6      129.40      144.48     12.39 o 
 -16   1   7       29.43       22.48      3.35 o 
 -15   1   7       25.36       33.72      3.39 o 
 -14   1   7        1.43        1.62      2.21 o 
 -13   1   7      132.35      121.53      4.69 o 
 -12   1   7        0.68        2.04      1.85 o 
 -11   1   7       49.04       48.01      2.98 o 
 -10   1   7      221.73      198.03      4.90 o 
  -9   1   7      352.90      369.68      6.62 o 
  -8   1   7        0.29       -0.52      1.17 o 
  -7   1   7        0.57        0.36      1.03 o 
  -6   1   7        0.78        1.44      0.96 o 
  -5   1   7      297.00      342.57      5.39 o 
  -4   1   7      836.74      879.02     11.18 o 
  -3   1   7      102.30      108.17      2.45 o 
  -2   1   7        4.77        4.43      0.78 o 
  -1   1   7       51.55       50.69      3.22 o 
   0   1   7        1.11        5.14      2.61 o 
   1   1   7      589.03      591.52     10.31 o 
   2   1   7      647.94      652.11      8.50 o 
   3   1   7       76.25       80.36      2.16 o 
   4   1   7        0.20       -0.78      0.87 o 
   5   1   7      220.82      226.86      4.49 o 
   6   1   7        0.47        0.11      1.66 o 
   7   1   7      251.89      261.75      7.25 o 
   8   1   7       33.99       33.92      3.27 o 
   9   1   7       24.05       19.77      2.92 o 
  10   1   7       28.91       27.83      3.37 o 
  11   1   7       52.89       50.96      4.43 o 
  12   1   7       19.22       19.06      3.43 o 
 -16   2   7        4.11        1.61      3.30 o 
 -15   2   7        7.61        7.78      3.15 o 
 -14   2   7       11.46       10.77      2.46 o 
 -13   2   7      146.02      159.88      5.12 o 
 -12   2   7      106.85      101.46      4.28 o 
 -11   2   7       46.40       37.76      2.75 o 
 -10   2   7      265.98      269.26      5.72 o 
  -9   2   7      532.38      529.20      8.45 o 
  -8   2   7       16.85        9.73      1.47 o 
  -7   2   7       86.24       95.92      3.16 o 
  -6   2   7     1896.96     2063.80     24.44 o 
  -5   2   7      794.62      796.16     10.42 o 
  -4   2   7       22.02       22.24      1.63 o 
  -3   2   7       88.99       63.83      4.65 o 
  -2   2   7       10.39       11.20      1.41 o 
  -1   2   7     1364.10     1396.65     20.56 o 
   0   2   7     1260.69     1252.93     20.54 o 
   1   2   7     2460.83     2445.70     30.65 o 
   2   2   7     4490.92     4611.20     51.87 o 
   3   2   7      913.60      932.29     12.01 o 
   4   2   7      264.30      239.83      4.47 o 
   5   2   7       58.36       63.10      2.53 o 
   6   2   7      158.88      149.32      7.03 o 
   7   2   7       91.98       89.80      4.69 o 
   8   2   7        1.23       -0.97      1.74 o 
   9   2   7      207.01      208.47      6.93 o 
  10   2   7        1.70        1.21      2.19 o 
  11   2   7        6.97       13.36      3.48 o 
  12   2   7       13.96       22.50      3.52 o 
 -15   3   7      158.27      171.38      7.38 o 
 -14   3   7        9.00        6.00      3.64 o 
 -13   3   7       87.53      102.91      5.76 o 
 -12   3   7       45.89       30.71      3.53 o 
 -11   3   7      706.73      606.66     10.91 o 
 -10   3   7      936.98      937.45     14.61 o 
  -9   3   7     1435.98     1380.89     17.87 o 
  -8   3   7      114.75      120.75      3.46 o 
  -7   3   7     1072.05     1063.67     15.22 o 
  -6   3   7       14.96       18.11      1.43 o 
  -5   3   7      223.18      225.07      4.04 o 
  -4   3   7      584.00      559.29      7.69 o 
  -3   3   7       13.82       16.86      1.44 o 
  -2   3   7       64.46       51.80      1.96 o 
  -1   3   7       19.38       10.25      1.35 o 
   0   3   7     2873.67     2884.20     35.91 o 
   1   3   7      150.39      111.21      2.66 o 
   2   3   7      692.28      721.87      9.68 o 
   3   3   7      259.76      273.82      4.84 o 
   4   3   7      992.40      987.42     13.02 o 
   5   3   7       63.57       65.41      2.64 o 
   6   3   7        5.08        2.87      1.80 o 
   7   3   7      320.13      307.44      8.03 o 
   8   3   7      103.36       90.67      4.97 o 
   9   3   7      125.75      127.28      5.96 o 
  10   3   7        0.09        3.46      2.32 o 
  11   3   7      362.16      308.70     12.93 o 
 -15   4   7       21.70       16.10      3.73 o 
 -14   4   7        2.73       -1.31      2.60 o 
 -13   4   7       44.01       50.00      4.42 o 
 -12   4   7       24.36       14.58      2.97 o 
 -11   4   7       37.44       36.87      3.59 o 
 -10   4   7      786.71      723.27     14.04 o 
  -9   4   7      352.00      375.42      8.80 o 
  -8   4   7       11.96        8.35      2.04 o 
  -7   4   7      606.99      582.28      8.48 o 
  -6   4   7        0.81        1.17      1.00 o 
  -5   4   7      254.84      245.82      4.21 o 
  -4   4   7     1006.14     1027.86     12.82 o 
  -3   4   7       49.50       61.80      2.52 o 
  -2   4   7      591.36      630.07      9.40 o 
  -1   4   7      188.33      224.10      4.35 o 
   0   4   7      159.22      160.24      4.58 o 
   1   4   7      444.96      463.45      6.88 o 
   2   4   7      859.30      853.62     12.57 o 
   3   4   7       38.19       42.19      2.09 o 
   4   4   7      709.50      671.75      9.73 o 
   5   4   7       10.35        9.85      1.52 o 
   6   4   7       59.03       62.33      3.90 o 
   7   4   7        1.49       -0.38      1.78 o 
   8   4   7        6.93        6.97      2.31 o 
   9   4   7        4.73        3.27      2.32 o 
  10   4   7        6.03        5.85      2.58 o 
  11   4   7       15.46       13.79      3.09 o 
 -15   5   7        0.00       -2.18      3.15 o 
 -14   5   7        0.16       -2.75      3.74 o 
 -13   5   7       77.46       89.59      5.63 o 
 -12   5   7       42.49       42.47      4.00 o 
 -11   5   7      339.38      329.13      8.88 o 
 -10   5   7        7.84        8.18      2.40 o 
  -9   5   7      544.36      477.04     10.43 o 
  -8   5   7      447.44      444.29     11.19 o 
  -7   5   7     1299.34     1273.89     20.82 o 
  -6   5   7      124.86      116.93      4.31 o 
  -5   5   7       93.02       77.02      3.58 o 
  -4   5   7     1607.93     1731.22     26.31 o 
  -3   5   7      498.63      543.24     10.09 o 
  -2   5   7      337.42      332.15      5.46 o 
  -1   5   7        0.33        0.64      0.81 o 
   0   5   7      148.16      175.81      3.83 o 
   1   5   7       12.38       10.75      1.27 o 
   2   5   7      153.04      155.42      4.03 o 
   3   5   7        0.59       -0.09      0.90 o 
   4   5   7     1445.65     1421.69     21.08 o 
   5   5   7      287.86      282.61      5.64 o 
   6   5   7        7.11        5.34      2.18 o 
   7   5   7       65.68       69.25      4.33 o 
   8   5   7       12.54       17.98      3.03 o 
   9   5   7       57.08       59.60      6.19 o 
  10   5   7      152.30      175.51      9.59 o 
  11   5   7       41.24       48.44      4.42 o 
 -14   6   7       95.83      106.08      6.51 o 
 -13   6   7       64.41       60.73      5.31 o 
 -12   6   7       26.53       25.61      3.51 o 
 -11   6   7        0.56        1.32      2.48 o 
 -10   6   7      193.58      170.77      6.86 o 
  -9   6   7      151.89      153.02      5.68 o 
  -8   6   7      178.57      170.42      8.54 o 
  -7   6   7      542.25      521.26     10.81 o 
  -6   6   7     1337.10     1294.24     24.61 o 
  -5   6   7        5.20        1.71      1.64 o 
  -4   6   7       15.85       12.08      1.97 o 
  -3   6   7      315.62      354.81      7.79 o 
  -2   6   7       15.37       15.08      1.92 o 
  -1   6   7      690.65      715.24     12.61 o 
   0   6   7       14.62       11.84      1.36 o 
   1   6   7       98.07       92.57      2.85 o 
   2   6   7      496.81      488.00      7.67 o 
   3   6   7       35.05       33.23      2.33 o 
   4   6   7      144.92      151.93      4.09 o 
   5   6   7      791.41      798.54     13.04 o 
   6   6   7       11.73        7.26      2.20 o 
   7   6   7      137.90      145.99      6.65 o 
   8   6   7       80.95       63.63      4.52 o 
   9   6   7        6.10        8.55      2.65 o 
  10   6   7       17.04       21.88      3.62 o 
 -13   7   7        6.91       10.95      5.24 o 
 -12   7   7      159.77      180.38      7.14 o 
 -11   7   7       43.13       32.39      3.72 o 
 -10   7   7       33.18       27.30      3.24 o 
  -9   7   7        0.79       -2.72      1.81 o 
  -8   7   7      241.04      220.53      7.82 o 
  -7   7   7      222.32      225.81      7.83 o 
  -6   7   7      309.96      311.16      7.87 o 
  -5   7   7      146.24      150.41      5.19 o 
  -4   7   7     1113.68     1090.49     18.41 o 
  -3   7   7      156.14      156.69      5.06 o 
  -2   7   7      215.18      219.99      6.71 o 
  -1   7   7       58.05       54.29      3.24 o 
   0   7   7      142.98      137.65      4.63 o 
   1   7   7      812.74      723.57     13.08 o 
   2   7   7        4.87        5.11      1.36 o 
   3   7   7      153.01      145.74      3.98 o 
   4   7   7        2.64        3.30      1.86 o 
   5   7   7      174.57      188.47      4.85 o 
   6   7   7        0.89       -2.53      2.29 o 
   7   7   7       13.37       20.37      3.51 o 
   8   7   7      127.62      123.85      7.16 o 
   9   7   7       87.37      104.99      6.77 o 
 -13   8   7       40.02       50.32      4.89 o 
 -12   8   7        2.09        0.11      4.05 o 
 -11   8   7      113.96      122.84      6.47 o 
 -10   8   7       78.52       81.13      5.20 o 
  -9   8   7      129.28      111.79      5.77 o 
  -8   8   7       11.31       13.57      2.66 o 
  -7   8   7       56.85       43.67      3.67 o 
  -6   8   7       10.01       11.68      2.37 o 
  -5   8   7      669.65      681.30     17.14 o 
  -4   8   7      358.28      351.67      8.48 o 
  -3   8   7      104.72       84.39      4.31 o 
  -2   8   7       89.27       87.01      4.22 o 
  -1   8   7       45.66       51.97      3.49 o 
   0   8   7      252.35      262.41      6.91 o 
   1   8   7       21.67       20.84      3.10 o 
   2   8   7        1.86       -0.13      1.65 o 
   3   8   7       17.25       12.53      2.26 o 
   4   8   7       15.28       17.26      2.51 o 
   5   8   7      323.60      340.12      6.88 o 
   6   8   7       15.07       16.66      3.05 o 
   7   8   7        0.78        2.82      2.21 o 
   8   8   7       96.95       98.35      5.64 o 
   9   8   7      512.56      562.53     13.14 o 
 -12   9   7       54.06       57.92      5.12 o 
 -11   9   7      239.77      274.35      9.00 o 
 -10   9   7       26.73       29.66      3.70 o 
  -9   9   7       89.99       96.35      5.71 o 
  -8   9   7      110.18       93.61      6.24 o 
  -7   9   7        9.17       11.57      2.67 o 
  -6   9   7      156.99      163.58      6.04 o 
  -5   9   7      712.04      668.93     15.75 o 
  -4   9   7       10.60       11.77      2.46 o 
  -3   9   7       44.17       45.53      3.45 o 
  -2   9   7       55.40       33.56      3.11 o 
  -1   9   7      460.36      423.65      9.63 o 
   0   9   7      102.46      114.89      4.79 o 
   1   9   7        9.36        5.75      2.07 o 
   2   9   7        7.47        6.60      2.10 o 
   3   9   7       45.11       53.07      3.76 o 
   4   9   7        3.72        1.56      2.04 o 
   5   9   7       23.51       21.92      2.91 o 
   6   9   7        0.43       -0.52      2.94 o 
   7   9   7       12.64       18.96      5.99 o 
 -10  10   7       38.40       40.98      5.18 o 
  -9  10   7       85.71       77.10      5.31 o 
  -8  10   7        0.96       -3.49      2.33 o 
  -7  10   7      114.07      110.10      5.90 o 
  -6  10   7      116.20      135.17      6.22 o 
  -5  10   7      119.20      113.37      6.75 o 
  -4  10   7        1.30        0.80      2.10 o 
  -3  10   7        2.05       -0.22      2.01 o 
  -2  10   7        0.92        2.50      2.28 o 
  -1  10   7       31.93       40.20      3.47 o 
   0  10   7       19.08       17.97      2.73 o 
   1  10   7        1.14        4.39      2.15 o 
   2  10   7       16.03       18.35      2.81 o 
   3  10   7        1.03       -0.93      1.97 o 
   4  10   7       12.59       11.55      3.82 o 
   5  10   7        6.54        5.05      3.47 o 
  -9  11   7        3.64        1.92      2.89 o 
  -8  11   7        0.75       -2.49      4.01 o 
  -7  11   7      299.98      309.91      9.29 o 
  -6  11   7       58.84       62.43      4.80 o 
  -5  11   7       77.94       79.10      5.14 o 
  -4  11   7       28.72       15.65      3.02 o 
  -3  11   7      200.74      177.97      7.59 o 
  -2  11   7        5.80        9.27      2.70 o 
  -1  11   7      545.65      541.33     12.11 o 
   0  11   7        0.86       -0.11      2.18 o 
   1  11   7        6.23        3.07      2.64 o 
   2  11   7        2.38        6.04      4.77 o 
   3  11   7       10.91        6.80      3.57 o 
   4  11   7      247.71      255.89     11.29 o 
   5  11   7       30.71       26.35      7.29 o 
  -6  12   7        5.39        0.03      2.76 o 
  -5  12   7      107.52      117.56      6.46 o 
  -4  12   7      258.38      261.07      8.55 o 
  -3  12   7       62.49       67.24      4.89 o 
  -2  12   7      154.21      158.90      9.16 o 
  -1  12   7        1.97        1.73      3.65 o 
   0  12   7        0.80       -0.40      3.52 o 
   1  12   7       17.49       13.71      4.54 o 
   2  12   7        8.50        0.83      3.88 o 
 -16   0   8      169.62      206.81      9.46 o 
 -15   0   8      217.43      269.22     16.38 o 
 -14   0   8      144.62      119.56      7.19 o 
 -13   0   8      198.75      221.70      8.33 o 
 -12   0   8       59.62       53.89      4.68 o 
 -11   0   8      400.24      398.36     12.69 o 
 -10   0   8       44.51       36.22      3.58 o 
  -9   0   8       14.48       16.93      2.63 o 
  -8   0   8      391.89      400.30      9.56 o 
  -7   0   8      119.43      140.23      4.90 o 
  -6   0   8     1000.93     1086.07     19.63 o 
  -5   0   8      322.37      380.49      8.39 o 
  -4   0   8     2185.34     2295.32     92.04 o 
  -3   0   8      146.60      134.92      3.99 o 
  -2   0   8      982.69     1112.58     50.76 o 
  -1   0   8     3487.31     3866.75     76.24 o 
   0   0   8        3.87        5.92      1.92 o 
   1   0   8      326.44      352.72     13.34 o 
   2   0   8       95.75       80.51      5.47 o 
   3   0   8      363.91      294.48      9.78 o 
   4   0   8      110.65      124.34      6.43 o 
   5   0   8      511.11      489.38     14.54 o 
   6   0   8        0.01       -1.30      2.48 o 
   7   0   8      229.62      227.25      9.84 o 
   8   0   8       30.65       30.96      4.77 o 
   9   0   8        3.89        0.59      3.02 o 
  10   0   8        3.78        4.74      4.61 o 
  11   0   8       10.97       13.28      4.25 o 
 -16   1   8       81.81       82.87      7.73 o 
 -15   1   8      128.01      159.30      5.86 o 
 -14   1   8       31.17       36.67      3.70 o 
 -13   1   8       45.97       40.40      3.16 o 
 -12   1   8      519.80      452.42      8.45 o 
 -11   1   8      155.44      145.03      4.44 o 
 -10   1   8      191.95      193.35      4.85 o 
  -9   1   8      237.44      210.71      4.79 o 
  -8   1   8       82.00       74.40      2.87 o 
  -7   1   8      186.36      179.33      3.95 o 
  -6   1   8      338.95      350.06      6.39 o 
  -5   1   8       11.11       15.60      1.34 o 
  -3   1   8        0.29        0.32      0.77 o 
  -2   1   8     1077.83     1104.62     13.52 o 
  -1   1   8       37.00       46.79      1.56 o 
   0   1   8      100.93      101.45      3.60 o 
   1   1   8      284.30      313.21      6.78 o 
   2   1   8      288.47      258.73      6.17 o 
   3   1   8        3.10        4.33      1.52 o 
   4   1   8      527.88      490.16     10.01 o 
   5   1   8     1347.16     1350.00     23.67 o 
   6   1   8       16.60       16.04      2.43 o 
   7   1   8       12.82        6.67      2.18 o 
   8   1   8      114.72      103.79      5.41 o 
   9   1   8       22.23       22.88      3.57 o 
  10   1   8        6.02        7.61      2.99 o 
  11   1   8      202.29      212.00     11.93 o 
 -16   2   8       18.95       10.47      4.53 o 
 -15   2   8        4.45        6.04      3.24 o 
 -14   2   8        0.03       -4.73      3.15 o 
 -13   2   8       56.89       54.76      3.69 o 
 -12   2   8       28.48       42.15      3.04 o 
 -11   2   8      424.22      396.93      7.54 o 
 -10   2   8      196.99      223.43      5.19 o 
  -9   2   8       29.76       42.67      2.49 o 
  -8   2   8     1169.89     1157.54     18.54 o 
  -7   2   8      203.79      224.93      4.97 o 
  -6   2   8      259.34      245.76      5.03 o 
  -5   2   8        0.03        1.38      0.92 o 
  -4   2   8      281.32      265.96      4.96 o 
  -3   2   8       25.46       21.14      1.65 o 
  -2   2   8      352.72      383.63      6.19 o 
  -1   2   8      468.74      538.30      7.34 o 
   0   2   8        4.02        2.96      0.90 o 
   1   2   8       84.21       81.48      3.94 o 
   2   2   8      377.58      374.39      5.64 o 
   3   2   8      298.31      274.65      6.68 o 
   4   2   8      202.30      200.14      5.77 o 
   5   2   8       47.32       44.08      3.65 o 
   6   2   8      360.90      352.64      8.64 o 
   7   2   8      278.62      267.56      7.60 o 
   8   2   8      110.56      106.41      5.48 o 
   9   2   8        0.64       -0.96      2.03 o 
  10   2   8       27.21       27.67      3.60 o 
  11   2   8        0.38       -1.14      2.70 o 
 -15   3   8        7.70        3.40      3.09 o 
 -14   3   8        3.92        6.02      2.90 o 
 -13   3   8      245.10      254.96      8.08 o 
 -12   3   8       11.23        8.31      2.71 o 
 -11   3   8        1.83        1.68      2.31 o 
 -10   3   8      704.67      635.84      9.97 o 
  -9   3   8      591.42      564.04      9.77 o 
  -8   3   8       74.60       77.23      2.92 o 
  -7   3   8       58.24       57.84      2.41 o 
  -6   3   8      522.61      541.50      7.91 o 
  -5   3   8      126.94      109.21      2.77 o 
  -4   3   8       76.96       79.90      2.34 o 
  -3   3   8       42.84       52.20      3.97 o 
  -2   3   8       32.26       33.02      1.77 o 
  -1   3   8      111.84      108.50      4.46 o 
   0   3   8        8.58       10.19      1.14 o 
   1   3   8       42.18       56.43      2.04 o 
   2   3   8      575.49      579.06      8.22 o 
   3   3   8      892.63      896.49     13.33 o 
   4   3   8        5.04        6.50      1.85 o 
   5   3   8       16.43       15.15      2.27 o 
   6   3   8      353.94      352.82      8.66 o 
   7   3   8      460.97      456.75     10.49 o 
   8   3   8        1.28       -2.49      1.86 o 
   9   3   8       56.05       59.73      4.46 o 
  10   3   8      121.51      122.76      6.45 o 
  11   3   8       16.97       17.11      3.40 o 
 -15   4   8        3.71        3.34      3.14 o 
 -14   4   8        1.22       -2.12      3.51 o 
 -13   4   8        4.66        2.44      2.68 o 
 -12   4   8        0.16       -3.41      2.28 o 
 -11   4   8        0.05        2.84      2.23 o 
 -10   4   8      337.83      289.72      7.91 o 
  -9   4   8      450.40      459.86     10.05 o 
  -8   4   8      584.28      563.34     11.24 o 
  -7   4   8        1.47        2.83      1.67 o 
  -6   4   8        0.19        0.46      1.39 o 
  -5   4   8       41.14       40.64      1.79 o 
  -4   4   8      103.62      123.05      2.89 o 
  -3   4   8        5.81       10.23      1.11 o 
  -2   4   8        0.02        2.42      0.83 o 
  -1   4   8      440.20      463.61      7.56 o 
   0   4   8      125.07      123.64      3.40 o 
   1   4   8       19.29       22.09      2.03 o 
   2   4   8     3291.24     3342.37     38.69 o 
   3   4   8      679.10      693.79      9.85 o 
   4   4   8       38.68       36.65      2.94 o 
   5   4   8      140.55      133.78      4.97 o 
   6   4   8      260.19      265.27      7.91 o 
   7   4   8      181.50      177.62      6.16 o 
   8   4   8       77.86       73.41      4.68 o 
   9   4   8       28.55       29.04      3.55 o 
  10   4   8        7.00        4.59      2.60 o 
 -15   5   8        3.52       -2.31      3.26 o 
 -14   5   8       11.38       13.98      3.45 o 
 -13   5   8        8.26       12.76      3.28 o 
 -12   5   8       26.08       27.52      3.83 o 
 -11   5   8        3.90        4.86      2.48 o 
 -10   5   8      565.65      518.96     11.45 o 
  -9   5   8       10.00        6.84      2.24 o 
  -8   5   8       16.60       20.00      2.57 o 
  -7   5   8      402.10      372.44      8.52 o 
  -6   5   8        6.61        4.86      1.71 o 
  -5   5   8      750.20      742.69     15.46 o 
  -4   5   8        0.61        1.06      1.45 o 
  -3   5   8      125.49      122.79      4.07 o 
  -2   5   8      182.70      188.58      4.74 o 
  -1   5   8       24.59       28.02      1.62 o 
   0   5   8       35.36       43.52      2.41 o 
   1   5   8      371.73      409.08      7.66 o 
   2   5   8       70.62       82.88      4.34 o 
   3   5   8      909.02      915.99     12.58 o 
   4   5   8        4.70        3.46      1.91 o 
   5   5   8      141.49      129.85      5.07 o 
   6   5   8      357.77      355.75      8.96 o 
   7   5   8      306.56      317.31     11.98 o 
   8   5   8       25.25       16.32      2.87 o 
   9   5   8        2.20        1.95      2.28 o 
  10   5   8        1.08        1.02      2.36 o 
 -14   6   8       47.67       58.72      5.11 o 
 -13   6   8        8.72        3.05      2.79 o 
 -12   6   8       24.67       24.72      3.45 o 
 -11   6   8       84.19      102.54      5.57 o 
 -10   6   8      110.86      110.53      5.62 o 
  -9   6   8       50.91       46.76      3.76 o 
  -8   6   8        8.15        8.31      2.40 o 
  -7   6   8      392.34      397.04     12.71 o 
  -6   6   8     1321.01     1234.10     20.50 o 
  -5   6   8       48.96       51.44      4.06 o 
  -4   6   8      483.11      476.01      9.74 o 
  -3   6   8      311.80      340.48      7.69 o 
  -2   6   8      206.73      202.55      5.53 o 
  -1   6   8       59.06       54.75      3.66 o 
   0   6   8       56.23       48.59      2.24 o 
   1   6   8      329.10      331.78      5.84 o 
   2   6   8        2.85        0.97      1.18 o 
   3   6   8     1105.17     1083.34     17.79 o 
   4   6   8        0.19       -0.02      1.56 o 
   5   6   8      650.55      652.45     13.04 o 
   6   6   8      562.20      580.68     12.31 o 
   7   6   8        0.02        2.67      2.21 o 
   8   6   8       91.47       76.03      7.13 o 
   9   6   8        9.44        7.69      2.73 o 
 -13   7   8       18.46       18.35      3.71 o 
 -12   7   8       77.07       64.44      4.99 o 
 -11   7   8        1.98        1.32      2.30 o 
 -10   7   8        1.90       -2.41      1.96 o 
  -9   7   8      117.76       95.38      5.09 o 
  -8   7   8      225.27      203.58      6.55 o 
  -7   7   8      311.97      290.64     10.10 o 
  -6   7   8      162.15      128.87      5.05 o 
  -5   7   8      681.42      647.24     15.38 o 
  -4   7   8       23.86       14.51      2.31 o 
  -3   7   8      468.25      527.37     12.55 o 
  -2   7   8      107.36      121.80      4.52 o 
  -1   7   8      250.35      249.13      6.50 o 
   0   7   8       10.77       10.59      2.03 o 
   1   7   8      483.43      455.34      9.48 o 
   2   7   8        0.16       -0.83      1.63 o 
   3   7   8      169.39      172.79      4.35 o 
   4   7   8        5.20        5.19      1.94 o 
   5   7   8       50.01       50.07      3.79 o 
   6   7   8        0.38        3.25      2.21 o 
   7   7   8       38.29       33.68      3.54 o 
   8   7   8      114.54      134.67      9.09 o 
   9   7   8      125.72      117.25      6.37 o 
 -12   8   8        5.18       11.53      4.19 o 
 -11   8   8       14.19       14.82      3.20 o 
 -10   8   8       33.69       39.16      3.86 o 
  -9   8   8       90.40       76.68      4.85 o 
  -8   8   8       18.53       25.90      3.17 o 
  -7   8   8       22.15       21.44      3.44 o 
  -6   8   8        7.23        6.26      2.26 o 
  -5   8   8       23.47       23.72      2.94 o 
  -4   8   8       23.82       20.19      2.68 o 
  -3   8   8        2.14        7.34      2.03 o 
  -2   8   8       16.03       12.20      2.24 o 
  -1   8   8      462.61      451.19      9.79 o 
   0   8   8        2.38        4.21      1.81 o 
   1   8   8        0.78       -2.32      1.55 o 
   2   8   8        0.17       -0.56      1.67 o 
   3   8   8       42.49       43.28      3.37 o 
   4   8   8        0.19       -3.12      2.08 o 
   5   8   8       15.21       12.48      3.80 o 
   6   8   8        1.17        4.50      5.81 o 
   7   8   8       56.01       61.72      4.54 o 
   8   8   8        0.19        2.13      2.50 o 
 -11   9   8        2.37        1.94      4.76 o 
 -10   9   8        0.31       -2.74      3.39 o 
  -9   9   8       17.36       13.54      2.86 o 
  -8   9   8      289.28      271.92      8.21 o 
  -7   9   8      156.92      152.06      6.05 o 
  -6   9   8       40.15       46.63      3.85 o 
  -5   9   8       43.96       34.00      3.32 o 
  -4   9   8       15.21       10.00      2.38 o 
  -3   9   8       55.84       57.05      5.21 o 
  -2   9   8       41.74       25.47      2.87 o 
  -1   9   8      179.56      164.85      5.74 o 
   0   9   8       73.84       80.47      5.21 o 
   1   9   8        0.40       -0.23      1.86 o 
   2   9   8        1.88        0.16      1.86 o 
   3   9   8       91.11       86.52      4.76 o 
   4   9   8       66.84       67.78      6.37 o 
   5   9   8        0.64        1.66      3.13 o 
   6   9   8        0.49        0.86      3.06 o 
   7   9   8        5.34        2.87      3.71 o 
 -10  10   8       53.00       46.36      4.52 o 
  -9  10   8        1.11        4.36      3.58 o 
  -8  10   8       43.66       41.43      4.85 o 
  -7  10   8       28.82       25.42      3.46 o 
  -6  10   8       76.30       69.96      4.78 o 
  -5  10   8       59.60       69.46      4.82 o 
  -4  10   8       10.69        8.21      2.47 o 
  -3  10   8        0.00       -1.51      1.94 o 
  -2  10   8       43.32       45.81      3.79 o 
  -1  10   8      179.27      164.90      5.99 o 
   0  10   8        4.94        8.01      2.40 o 
   1  10   8        0.34       -1.48      1.92 o 
   2  10   8       44.43       43.90      3.73 o 
   3  10   8        0.59       -0.73      2.13 o 
   4  10   8      175.49      183.07      9.30 o 
  -8  11   8       25.08       21.23      4.26 o 
  -7  11   8      176.64      183.17      7.18 o 
  -6  11   8       29.56       22.11      3.48 o 
  -5  11   8       37.63       37.40      3.85 o 
  -4  11   8       40.49       44.45      4.06 o 
  -3  11   8      587.13      644.36     16.09 o 
  -2  11   8      117.53      127.25      6.26 o 
  -1  11   8      201.13      234.19      7.54 o 
   0  11   8        6.83        3.77      2.45 o 
   1  11   8       36.52       42.56      5.02 o 
   2  11   8        3.78        4.43      3.59 o 
   3  11   8       33.42       53.00      8.98 o 
  -5  12   8       14.87       13.21      3.31 o 
  -4  12   8        0.74        1.85      2.74 o 
  -3  12   8        5.05       -0.25      2.61 o 
  -2  12   8       49.39       58.48      4.73 o 
  -1  12   8      361.64      366.54     14.01 o 
   0  12   8      167.08      184.31      9.97 o 
   1  12   8        0.33       -3.85      3.94 o 
 -16   1   9       18.25       22.35      4.15 o 
 -15   1   9        9.75        9.05      3.31 o 
 -14   1   9        0.57       -2.76      2.02 o 
 -13   1   9        1.40        1.20      2.19 o 
 -12   1   9      146.72      116.67      4.40 o 
 -11   1   9      231.35      193.89      5.68 o 
 -10   1   9      104.66      100.92      3.73 o 
  -9   1   9       17.91       14.90      1.91 o 
  -8   1   9      137.25      126.30      4.60 o 
  -7   1   9       15.07       13.84      1.73 o 
  -6   1   9      248.35      257.84      5.85 o 
  -5   1   9      217.36      264.68      4.75 o 
  -4   1   9      611.94      628.64      8.68 o 
  -3   1   9      223.77      247.74      4.29 o 
  -2   1   9       44.82       45.30      1.98 o 
  -1   1   9      106.15      120.93      2.99 o 
   0   1   9     1060.75     1087.96     17.48 o 
   1   1   9      629.00      608.49     11.16 o 
   2   1   9        1.80        2.22      1.43 o 
   3   1   9       58.23       43.88      3.06 o 
   4   1   9        6.91        6.73      1.96 o 
   5   1   9      159.57      162.86      5.58 o 
   6   1   9      284.91      286.66      7.89 o 
   7   1   9      447.47      436.41     10.41 o 
   8   1   9        2.01        2.98      2.23 o 
   9   1   9        0.23       -0.80      2.09 o 
  10   1   9        7.18        6.86      2.79 o 
  11   1   9      108.88      111.58      6.59 o 
 -15   2   9        8.00        9.03      3.22 o 
 -14   2   9        6.37        4.19      2.87 o 
 -13   2   9       16.93       22.91      3.39 o 
 -12   2   9       96.17       69.06      3.67 o 
 -11   2   9      499.83      453.29      8.24 o 
 -10   2   9      771.99      699.84     10.73 o 
  -9   2   9     1028.16     1006.42     13.87 o 
  -8   2   9      329.72      305.64      6.31 o 
  -7   2   9      159.66      167.19      4.30 o 
  -6   2   9      504.24      536.13      8.77 o 
  -5   2   9      342.95      384.45      6.73 o 
  -4   2   9       93.43       91.98      9.66 o 
  -3   2   9      383.86      383.22      5.88 o 
  -2   2   9      246.44      224.44      4.31 o 
  -1   2   9       76.14       69.83      2.01 o 
   0   2   9      167.65      171.71      3.87 o 
   1   2   9      830.72      859.89     14.63 o 
   2   2   9       31.95       39.90      2.86 o 
   3   2   9        5.63        1.68      1.63 o 
   4   2   9      422.47      399.67      9.72 o 
   5   2   9      130.52      124.86      5.02 o 
   6   2   9      295.82      282.42     11.07 o 
   7   2   9      188.80      175.39      6.29 o 
   8   2   9      315.76      305.58      8.69 o 
   9   2   9        3.42        2.26      3.35 o 
  10   2   9        0.03        0.42      2.35 o 
 -15   3   9       52.05       53.41      4.94 o 
 -14   3   9       11.40       10.85      3.66 o 
 -13   3   9       79.56       87.64      5.41 o 
 -12   3   9      141.05      133.79      5.94 o 
 -11   3   9      446.28      412.73     11.34 o 
 -10   3   9       21.57        9.46      2.46 o 
  -9   3   9      142.52      131.26      4.50 o 
  -8   3   9     1264.79     1192.07     17.03 o 
  -7   3   9       41.68       40.42      2.15 o 
  -6   3   9       94.04       98.64      2.87 o 
  -5   3   9       29.12       25.83      1.81 o 
  -4   3   9      125.23      125.19      4.26 o 
  -3   3   9     1139.51     1127.43     14.19 o 
  -2   3   9        1.22       -0.59      0.80 o 
  -1   3   9      629.40      637.74      9.80 o 
   0   3   9     1278.19     1311.61     40.79 o 
   1   3   9        1.87        1.64      1.43 o 
   2   3   9      603.44      595.16     13.07 o 
   3   3   9     1618.80     1593.98     25.15 o 
   4   3   9      107.77      108.62      4.66 o 
   5   3   9       51.34       58.63      3.84 o 
   6   3   9      230.17      218.35      6.80 o 
   7   3   9       23.76       23.43      3.05 o 
   8   3   9        5.55        4.56      2.36 o 
   9   3   9        9.57       10.01      2.77 o 
  10   3   9        0.15        0.70      3.08 o 
 -15   4   9      119.62      143.71      7.53 o 
 -14   4   9        3.24        4.33      2.93 o 
 -13   4   9       34.91       35.81      4.00 o 
 -12   4   9       60.78       48.43      4.16 o 
 -11   4   9        3.11        4.58      3.58 o 
 -10   4   9      334.71      352.50     11.56 o 
  -9   4   9      243.80      261.91      7.23 o 
  -8   4   9      127.44      134.92      4.96 o 
  -7   4   9      393.73      397.51     10.05 o 
  -6   4   9       21.25       26.78      3.35 o 
  -5   4   9      144.42      130.15      3.63 o 
  -4   4   9      358.50      391.92      7.89 o 
  -3   4   9      484.02      477.29      8.79 o 
  -2   4   9       12.21       17.48      1.66 o 
  -1   4   9       65.15       61.04      2.24 o 
   0   4   9      621.61      650.40      9.19 o 
   1   4   9      175.60      177.37      4.10 o 
   2   4   9      787.83      810.12     24.38 o 
   3   4   9      180.23      167.18      5.45 o 
   4   4   9       35.90       38.09      3.18 o 
   5   4   9      440.01      448.23     11.39 o 
   6   4   9      329.47      345.77      8.97 o 
   7   4   9      276.13      285.42      8.25 o 
   8   4   9        2.95        5.72      2.44 o 
   9   4   9       56.59       54.15      4.71 o 
  10   4   9        0.78        2.61      2.60 o 
 -14   5   9      154.59      170.14      7.37 o 
 -13   5   9       97.32      100.53      5.97 o 
 -12   5   9        2.71       -1.05      2.40 o 
 -11   5   9      234.68      237.72     12.22 o 
 -10   5   9      398.34      399.50      9.68 o 
  -9   5   9      896.36      839.58     15.72 o 
  -8   5   9      425.01      445.35      9.87 o 
  -7   5   9      102.00       90.08      6.64 o 
  -6   5   9      434.10      434.62      9.30 o 
  -5   5   9      835.28      840.23     14.75 o 
  -4   5   9      581.04      570.28     12.78 o 
  -3   5   9       47.62       44.14      2.88 o 
  -2   5   9      333.36      343.64      5.67 o 
  -1   5   9       82.33       71.87      3.78 o 
   0   5   9      574.38      569.04      9.93 o 
   1   5   9       68.65       65.96      4.39 o 
   2   5   9      903.32      908.01     17.94 o 
   3   5   9      697.23      701.16     13.30 o 
   4   5   9       45.65       42.05      3.37 o 
   5   5   9     1055.98     1039.56     18.63 o 
   6   5   9      147.29      140.87      5.74 o 
   7   5   9       25.91       30.16      3.42 o 
   8   5   9      136.00      151.71      6.68 o 
   9   5   9        0.02        2.68      2.46 o 
 -14   6   9      363.08      420.85     11.73 o 
 -13   6   9        2.64       -2.02      2.64 o 
 -12   6   9        0.01       -3.54      2.36 o 
 -11   6   9       32.64       34.45      3.77 o 
 -10   6   9      136.69      122.84      5.49 o 
  -9   6   9      461.73      413.85     14.56 o 
  -8   6   9        1.31       -0.69      1.83 o 
  -7   6   9      169.61      153.32      5.41 o 
  -6   6   9     1017.09     1013.41     17.64 o 
  -5   6   9       46.53       39.93      3.66 o 
  -4   6   9      313.43      293.33      7.25 o 
  -3   6   9      237.68      222.05      6.07 o 
  -2   6   9      135.87      137.36      4.63 o 
  -1   6   9      102.94      100.35      6.01 o 
   0   6   9      604.00      586.22     13.03 o 
   1   6   9        1.34       -0.61      1.71 o 
   2   6   9       72.30       70.98      3.86 o 
   3   6   9      267.69      289.86      8.38 o 
   4   6   9       88.55       85.91      4.64 o 
   5   6   9     1184.37     1175.39     20.60 o 
   6   6   9        0.23        1.17      2.11 o 
   7   6   9       67.11       63.05      5.13 o 
   8   6   9      402.76      410.85     10.71 o 
   9   6   9        2.04        3.37      2.58 o 
 -13   7   9      186.48      235.26      8.54 o 
 -12   7   9       59.40       61.34      4.89 o 
 -11   7   9       34.42       38.43      3.96 o 
 -10   7   9       23.00       16.82      2.97 o 
  -9   7   9        0.04       -2.00      1.91 o 
  -8   7   9       99.19       85.49      4.84 o 
  -7   7   9       29.33       23.13      2.76 o 
  -6   7   9      115.23      120.42      5.96 o 
  -5   7   9      516.29      479.51     10.57 o 
  -4   7   9       41.02       33.49      2.99 o 
  -3   7   9      408.75      393.97      8.93 o 
  -2   7   9      221.45      186.86      6.74 o 
  -1   7   9      103.72       87.98      4.21 o 
   0   7   9     1203.58     1203.38     19.88 o 
   1   7   9        0.35        0.41      2.00 o 
   2   7   9        1.77        0.05      2.60 o 
   3   7   9        9.99       14.49      3.62 o 
   4   7   9       20.02       19.25      3.08 o 
   5   7   9       18.20       20.86      2.84 o 
   6   7   9       22.19       31.39      3.41 o 
   7   7   9       69.84       72.08      7.43 o 
   8   7   9      138.91      149.98      9.61 o 
 -12   8   9        3.25        5.96      3.01 o 
 -11   8   9       41.11       45.48      5.34 o 
 -10   8   9        8.69       11.48      3.57 o 
  -9   8   9      137.19      125.59      6.02 o 
  -8   8   9       33.07       30.18      4.49 o 
  -7   8   9      127.12      127.84      8.96 o 
  -6   8   9        2.49        2.79      2.03 o 
  -5   8   9       20.91       23.52      2.87 o 
  -4   8   9        0.67        3.61      2.02 o 
  -3   8   9      219.82      225.84     11.82 o 
  -2   8   9      639.26      636.64     13.14 o 
  -1   8   9      652.50      654.79     12.81 o 
   0   8   9        7.51        7.78      2.09 o 
   1   8   9      194.99      173.50      6.81 o 
   2   8   9       87.57       79.74      5.19 o 
   3   8   9        5.84        6.32      3.29 o 
   4   8   9       12.89       13.39      4.39 o 
   5   8   9       15.29       18.78      4.11 o 
   6   8   9        0.15        0.93      4.13 o 
   7   8   9        7.83       15.72      4.28 o 
 -11   9   9       16.41       18.27      3.52 o 
 -10   9   9       11.66       13.42      3.16 o 
  -9   9   9        0.79        1.66      2.33 o 
  -8   9   9        0.06        0.68      2.40 o 
  -7   9   9        6.72        7.53      2.84 o 
  -6   9   9       44.22       38.14      4.26 o 
  -5   9   9        2.89        1.69      2.11 o 
  -4   9   9       96.73       98.03      5.13 o 
  -3   9   9        6.54        3.26      2.12 o 
  -2   9   9        8.34       10.32      2.46 o 
  -1   9   9       16.13       24.78      2.94 o 
   0   9   9      103.25      107.70      5.02 o 
   1   9   9      396.01      450.29     10.31 o 
   2   9   9      151.82      155.03      8.66 o 
   3   9   9       59.81       59.52      8.77 o 
   4   9   9      126.03      134.49      8.68 o 
   5   9   9       14.61       10.30      4.04 o 
   6   9   9       66.73       82.30      7.71 o 
 -10  10   9       49.31       44.54      7.29 o 
  -9  10   9       49.29       47.96      4.40 o 
  -8  10   9      139.89      163.04     10.28 o 
  -7  10   9      119.65      105.16      5.96 o 
  -6  10   9       31.19       35.88      3.72 o 
  -5  10   9       91.01       93.74      5.34 o 
  -4  10   9        2.55       -0.15      2.35 o 
  -3  10   9        0.05        1.19      2.07 o 
  -2  10   9      174.49      176.29      6.39 o 
  -1  10   9       71.86       68.26      4.53 o 
   0  10   9        0.24       -0.83      2.13 o 
   1  10   9        0.00        2.26      2.23 o 
   2  10   9       87.40       97.80      9.42 o 
   3  10   9       25.10       37.48      9.86 o 
   4  10   9        2.37       -0.35      3.26 o 
  -7  11   9       25.34       18.42      3.48 o 
  -6  11   9        8.17        9.78      3.03 o 
  -5  11   9      184.18      178.78      6.94 o 
  -4  11   9       50.86       53.41      4.53 o 
  -3  11   9      448.19      449.06     11.18 o 
  -2  11   9       54.55       56.14      4.51 o 
  -1  11   9       63.77       57.56      4.48 o 
   0  11   9       28.03       30.66      3.54 o 
   1  11   9       15.75       20.52      3.79 o 
   2  11   9        5.19        6.90      3.98 o 
 -15   0  10       17.07        7.12      5.54 o 
 -14   0  10       55.85       72.61      5.80 o 
 -13   0  10        0.75       -0.13      2.86 o 
 -12   0  10        6.19       -0.23      2.58 o 
 -11   0  10       38.55       27.99      3.60 o 
 -10   0  10       17.47       13.55      2.79 o 
  -9   0  10      641.86      632.21     17.15 o 
  -8   0  10      212.48      201.25      6.51 o 
  -7   0  10     1647.64     1690.29     46.18 o 
  -6   0  10      970.17      962.54     18.17 o 
  -5   0  10      261.82      268.05      8.94 o 
  -4   0  10        2.38        1.19      1.83 o 
  -3   0  10       25.91       28.12      2.58 o 
  -2   0  10       25.61       25.99      1.94 o 
  -1   0  10        1.28        1.41      1.86 o 
   0   0  10       58.09       54.04      4.42 o 
   1   0  10      131.13      125.53      6.31 o 
   2   0  10      334.37      367.77     11.77 o 
   3   0  10       16.12       13.37      3.05 o 
   4   0  10     1124.24     1066.56     26.23 o 
   5   0  10       22.91       21.10      3.84 o 
   6   0  10      845.28      784.82     21.81 o 
   7   0  10        2.48        2.73      3.00 o 
   8   0  10      176.88      195.90     10.08 o 
   9   0  10       21.85       27.44      5.13 o 
  10   0  10       77.60       80.69     15.02 o 
 -15   1  10        9.53       13.82      7.24 o 
 -14   1  10      192.30      208.68      7.65 o 
 -13   1  10        2.93        8.00      2.34 o 
 -12   1  10      356.11      371.78      7.60 o 
 -11   1  10      530.35      469.17      8.43 o 
 -10   1  10      209.04      178.28      4.98 o 
  -9   1  10       10.05        9.12      1.73 o 
  -8   1  10     1437.13     1451.55     18.59 o 
  -7   1  10        0.39        0.59      1.24 o 
  -6   1  10      798.15      847.66     11.57 o 
  -5   1  10       89.04      102.62      5.33 o 
  -4   1  10     1083.46     1168.02     14.80 o 
  -3   1  10      982.15      960.26     12.30 o 
  -2   1  10       20.47       18.69      1.20 o 
  -1   1  10       26.12       28.26      2.70 o 
   0   1  10      392.74      405.35      8.49 o 
   1   1  10        2.21        1.17      1.49 o 
   2   1  10      230.52      221.67      6.18 o 
   3   1  10       92.24       92.08      4.81 o 
   4   1  10      419.53      404.22     12.56 o 
   5   1  10      695.65      649.17     13.10 o 
   6   1  10      266.37      253.02      7.58 o 
   7   1  10       24.40       24.70      3.11 o 
   8   1  10        1.73        2.07      2.31 o 
   9   1  10      135.46      145.61      6.84 o 
  10   1  10        9.91        8.32      2.95 o 
 -15   2  10       12.13       14.06      3.60 o 
 -14   2  10       39.18       40.41      4.95 o 
 -13   2  10       27.08       32.68      3.73 o 
 -12   2  10        7.42        6.58      2.63 o 
 -11   2  10       33.58       22.11      2.45 o 
 -10   2  10      106.21       90.79      3.72 o 
  -9   2  10        1.72       -0.72      1.45 o 
  -8   2  10        4.35        4.33      1.37 o 
  -7   2  10      996.82      963.40     16.55 o 
  -6   2  10      705.46      678.50     10.65 o 
  -5   2  10      437.61      397.28     17.79 o 
  -4   2  10       24.76       30.34      1.77 o 
  -3   2  10       35.33       33.54      1.72 o 
  -2   2  10       77.78       73.44      2.43 o 
  -1   2  10        0.09       -0.20      1.26 o 
   0   2  10      337.93      325.26      7.41 o 
   1   2  10      525.50      519.96     14.18 o 
   2   2  10       23.68       34.19      3.10 o 
   3   2  10     1253.68     1265.45     21.04 o 
   4   2  10       76.85       72.67      5.65 o 
   5   2  10       27.94       24.30      3.00 o 
   6   2  10       97.76       92.68      5.06 o 
   7   2  10        4.53        3.99      2.15 o 
   8   2  10        3.84        4.95      2.42 o 
   9   2  10        0.00       -1.63      2.15 o 
  10   2  10        0.22        1.42      2.49 o 
 -15   3  10       45.30       49.06      5.83 o 
 -14   3  10       50.25       42.31      4.42 o 
 -13   3  10        1.83       -0.77      2.56 o 
 -12   3  10        0.22       -2.29      2.30 o 
 -11   3  10      138.06      117.97      5.44 o 
 -10   3  10       31.88       37.06      3.44 o 
  -9   3  10      376.65      386.42      8.92 o 
  -8   3  10        0.00       -0.16      1.80 o 
  -7   3  10      120.86      114.17      3.35 o 
  -6   3  10       10.44       11.68      1.48 o 
  -5   3  10      122.23      110.23      3.07 o 
  -4   3  10      126.52      126.66      5.26 o 
  -3   3  10       26.05       27.51      2.05 o 
  -2   3  10       26.01       26.56      1.61 o 
  -1   3  10        9.99       10.32      1.79 o 
   0   3  10        1.42        1.52      1.68 o 
   1   3  10      240.24      227.28      6.80 o 
   2   3  10      356.75      359.87      8.43 o 
   3   3  10       88.35       87.14      4.45 o 
   4   3  10      103.76       98.08      4.73 o 
   5   3  10       32.44       32.32      3.21 o 
   6   3  10       39.28       36.97      3.45 o 
   7   3  10      164.37      154.03      6.16 o 
   8   3  10      141.43      168.36      7.08 o 
   9   3  10       24.00       18.64      3.22 o 
 -15   4  10       67.14       83.51      6.03 o 
 -14   4  10        9.19        2.05      3.02 o 
 -13   4  10       11.37        9.06      2.98 o 
 -12   4  10       39.38       40.35      3.98 o 
 -11   4  10        2.72        1.96      2.25 o 
 -10   4  10      584.92      578.57     14.12 o 
  -9   4  10     1252.54     1136.81     19.62 o 
  -8   4  10      880.05      853.12     19.26 o 
  -7   4  10     1201.29     1227.22     20.29 o 
  -6   4  10     2123.33     2119.44     32.00 o 
  -5   4  10      647.08      646.67     11.91 o 
  -4   4  10      963.48      988.17     12.99 o 
  -3   4  10      790.01      806.10     10.94 o 
  -2   4  10        6.90        4.51      1.27 o 
  -1   4  10        0.33       -0.41      1.08 o 
   0   4  10      184.80      181.86      5.24 o 
   1   4  10       40.05       36.32      3.46 o 
   2   4  10       66.64       66.84      3.87 o 
   3   4  10      992.31      993.45     17.52 o 
   4   4  10       98.49       94.44      4.87 o 
   5   4  10     1273.29     1260.88     21.81 o 
   6   4  10      160.45      147.01      5.92 o 
   7   4  10       92.61       98.18      5.53 o 
   8   4  10      274.91      285.38      8.81 o 
   9   4  10      150.50      168.09      7.15 o 
 -14   5  10       15.49       17.35      4.02 o 
 -13   5  10        0.57       -1.69      2.89 o 
 -12   5  10       55.40       58.00      4.58 o 
 -11   5  10       60.95       54.54      4.26 o 
 -10   5  10        0.28       -1.36      2.04 o 
  -9   5  10      462.04      453.71     10.43 o 
  -8   5  10        6.04        6.88      2.19 o 
  -7   5  10      386.78      372.07      8.68 o 
  -6   5  10       67.64       63.34      3.71 o 
  -5   5  10      581.03      541.47     10.75 o 
  -4   5  10        0.82        2.49      1.60 o 
  -3   5  10      266.70      266.54      6.55 o 
  -2   5  10      110.17      116.99      4.07 o 
  -1   5  10      376.99      360.46      6.07 o 
   0   5  10      374.77      385.50      8.32 o 
   1   5  10       27.56       22.21      3.18 o 
   2   5  10     1103.92     1069.32     25.36 o 
   3   5  10       54.83       51.14      3.66 o 
   4   5  10      217.09      228.25      6.95 o 
   5   5  10        2.96        5.53      3.06 o 
   6   5  10      154.74      145.54      6.02 o 
   7   5  10      258.11      250.36      8.02 o 
   8   5  10      106.02      115.84      6.29 o 
   9   5  10        0.01       -1.48      2.37 o 
 -14   6  10       11.04       17.42      3.77 o 
 -13   6  10       15.26       10.64      3.31 o 
 -12   6  10       92.10       96.43      5.81 o 
 -11   6  10        1.73        0.57      2.25 o 
 -10   6  10       24.09       22.59      3.19 o 
  -9   6  10      392.75      372.61      9.38 o 
  -8   6  10      172.60      153.66      5.65 o 
  -7   6  10       26.56       29.44      2.97 o 
  -6   6  10        0.00        0.36      1.70 o 
  -5   6  10       18.02       19.54      2.48 o 
  -4   6  10       89.63       91.74      5.27 o 
  -3   6  10      519.24      500.89     10.22 o 
  -2   6  10       19.56       15.85      2.21 o 
  -1   6  10        3.17        1.79      1.42 o 
   0   6  10      352.21      323.76     11.83 o 
   1   6  10      789.66      786.44     21.31 o 
   2   6  10      349.39      319.41      7.92 o 
   3   6  10        6.71        3.98      4.06 o 
   4   6  10       20.51       20.14      2.86 o 
   5   6  10        1.43       -0.96      2.65 o 
   6   6  10      101.55      102.86      5.59 o 
   7   6  10        7.03       12.28      2.90 o 
   8   6  10        6.28       18.64      3.28 o 
 -13   7  10       15.45       12.96      3.53 o 
 -12   7  10      311.35      360.22     11.08 o 
 -11   7  10       92.17       74.70      5.13 o 
 -10   7  10        3.05        2.35      2.39 o 
  -9   7  10       12.09       13.73      2.78 o 
  -8   7  10        1.50        1.43      2.06 o 
  -7   7  10        2.29       -0.89      1.90 o 
  -6   7  10       14.50       19.46      2.64 o 
  -5   7  10        3.93        0.75      1.86 o 
  -4   7  10      965.42      932.74     16.73 o 
  -3   7  10      189.19      192.58      7.11 o 
  -2   7  10      309.54      330.55      7.94 o 
  -1   7  10        9.90       10.28      2.23 o 
   0   7  10       23.41       17.57      3.89 o 
   1   7  10      283.86      300.26     19.56 o 
   2   7  10       51.57       51.45      5.65 o 
   3   7  10      190.12      163.54      8.75 o 
   4   7  10       94.07       82.68      7.27 o 
   5   7  10      187.31      197.55      9.64 o 
   6   7  10       94.05       96.51      5.53 o 
   7   7  10      154.23      157.60      7.01 o 
 -12   8  10       40.65       54.82      4.94 o 
 -11   8  10       83.77       96.05      5.90 o 
 -10   8  10      155.45      156.59      6.51 o 
  -9   8  10       15.37       14.53      3.00 o 
  -8   8  10       10.69        8.43      2.52 o 
  -7   8  10      112.95      108.09      6.07 o 
  -6   8  10       42.90       51.08      4.55 o 
  -5   8  10        8.67       11.73      2.52 o 
  -4   8  10      114.13      111.00      6.69 o 
  -3   8  10        3.59        6.85      2.20 o 
  -2   8  10      107.47      115.97      5.05 o 
  -1   8  10        9.78       14.14      2.48 o 
   0   8  10      326.50      291.32     11.87 o 
   1   8  10       11.54       14.84      3.89 o 
   2   8  10      106.05      100.52      9.98 o 
   3   8  10       83.66       73.32      6.81 o 
   4   8  10        2.82        2.54      3.35 o 
   5   8  10       13.81       13.38      4.16 o 
   6   8  10        1.08        0.92      3.43 o 
 -11   9  10        0.01       -0.71      2.70 o 
 -10   9  10       11.72       10.38      3.04 o 
  -9   9  10        5.52        3.27      2.45 o 
  -8   9  10       18.66       28.43      3.43 o 
  -7   9  10        4.15        3.68      2.63 o 
  -6   9  10       23.64       22.20      3.46 o 
  -5   9  10        1.49        0.41      2.18 o 
  -4   9  10        1.38       -3.13      2.08 o 
  -3   9  10      173.88      161.64      6.00 o 
  -2   9  10        0.14       -0.51      1.99 o 
  -1   9  10      164.04      171.62      8.32 o 
   0   9  10       69.81       73.87      9.25 o 
   1   9  10       74.80       62.44      9.91 o 
   2   9  10        4.36        1.98      3.13 o 
   3   9  10       41.64       50.72     10.18 o 
   4   9  10       14.91       14.59      9.25 o 
   5   9  10       79.14       87.74      9.51 o 
  -9  10  10        4.91        5.02      2.68 o 
  -8  10  10        0.52        3.14      3.28 o 
  -7  10  10      132.45      131.57      7.44 o 
  -6  10  10      132.81      140.76      7.54 o 
  -5  10  10        2.49        5.20      2.49 o 
  -4  10  10       48.34       45.66      3.98 o 
  -3  10  10        4.05       -0.68      2.15 o 
  -2  10  10      299.23      336.30     10.77 o 
  -1  10  10       46.30       46.50      4.74 o 
   0  10  10       62.96       66.84      9.30 o 
   1  10  10        9.57       11.20      6.12 o 
   2  10  10        0.44       -1.21      3.19 o 
   3  10  10      102.78      145.49      9.50 o 
  -6  11  10        3.83        2.37      3.31 o 
  -5  11  10       21.83       21.48      3.43 o 
  -4  11  10        3.60        2.38      2.66 o 
  -3  11  10      195.80      212.14      7.55 o 
  -2  11  10       87.65       87.78      6.43 o 
  -1  11  10       74.15       84.10      6.29 o 
   0  11  10      725.37      775.99     23.36 o 
   1  11  10        4.94       11.44      4.69 o 
 -15   1  11       32.25       33.02      4.37 o 
 -14   1  11       50.14       57.10      4.75 o 
 -13   1  11       17.12        8.83      3.57 o 
 -12   1  11       36.30       35.41      3.78 o 
 -11   1  11       20.78       13.70      2.19 o 
 -10   1  11        2.94        2.86      1.92 o 
  -9   1  11        4.91        2.95      1.57 o 
  -8   1  11      360.99      358.23      7.20 o 
  -7   1  11        7.81        8.82      1.58 o 
  -6   1  11      548.11      560.55      8.54 o 
  -5   1  11        7.46        9.67      1.43 o 
  -4   1  11       10.26       11.17      1.36 o 
  -3   1  11       13.07       18.11      2.04 o 
  -2   1  11       10.01        3.47      1.46 o 
  -1   1  11       12.06        9.99      2.16 o 
   0   1  11       11.85       13.29      2.07 o 
   1   1  11       78.03       77.10      4.02 o 
   2   1  11       15.13       11.11      2.22 o 
   3   1  11       50.80       47.38      3.52 o 
   4   1  11       53.68       52.16      3.82 o 
   5   1  11        0.44        0.66      1.99 o 
   6   1  11       62.76       52.92      4.15 o 
   7   1  11      103.70       97.24      5.58 o 
   8   1  11       21.31       20.48      3.88 o 
   9   1  11       35.29       34.58      4.06 o 
 -15   2  11       67.60       82.05      5.82 o 
 -14   2  11       19.35       14.51      8.15 o 
 -13   2  11       31.55       32.36      3.80 o 
 -12   2  11       74.25       71.72      4.73 o 
 -11   2  11       67.42       59.84      4.22 o 
 -10   2  11      235.11      198.03      7.39 o 
  -9   2  11      922.84      874.20     12.59 o 
  -8   2  11       17.83       18.28      2.42 o 
  -7   2  11      211.76      217.54      5.25 o 
  -6   2  11       10.51       14.31      1.62 o 
  -5   2  11      151.77      161.35      3.94 o 
  -4   2  11      120.23      121.76      3.19 o 
  -3   2  11       78.07       78.12      7.06 o 
  -2   2  11       12.05       12.34      2.22 o 
  -1   2  11      155.64      154.60      4.90 o 
   0   2  11        7.03        6.94      1.97 o 
   1   2  11     1040.00     1056.65     18.09 o 
   2   2  11       22.03       19.91      2.48 o 
   3   2  11       38.28       38.93      3.30 o 
   4   2  11      486.56      482.60     10.84 o 
   5   2  11      126.89      129.35      9.84 o 
   6   2  11       43.90       41.09      3.76 o 
   7   2  11        1.12        3.00      2.28 o 
   8   2  11       43.24       47.92      4.30 o 
   9   2  11        2.63        5.20      2.64 o 
 -15   3  11       17.39       15.56      4.15 o 
 -14   3  11        5.22        3.11      2.94 o 
 -13   3  11        0.11        1.30      3.32 o 
 -12   3  11       61.73       73.32      6.06 o 
 -11   3  11      267.40      252.09      7.52 o 
 -10   3  11      139.85      124.63      5.32 o 
  -9   3  11     1346.82     1327.40     25.54 o 
  -8   3  11      299.87      332.83     21.35 o 
  -7   3  11       25.62       23.55      2.62 o 
  -6   3  11      284.26      283.64      5.41 o 
  -5   3  11      303.71      282.50     14.92 o 
  -4   3  11       28.36       28.93      1.84 o 
  -3   3  11      117.95      127.02      4.31 o 
  -2   3  11       43.91       49.26      4.07 o 
  -1   3  11       22.64       26.75      2.51 o 
   0   3  11      102.90      106.75      7.45 o 
   1   3  11      357.67      348.85      9.85 o 
   2   3  11       48.41       46.81      3.45 o 
   3   3  11        5.27        0.40      1.87 o 
   4   3  11      149.25      147.93      5.60 o 
   5   3  11       27.38       28.88      3.25 o 
   6   3  11       97.95       91.25      5.34 o 
   7   3  11        9.85       21.03      3.19 o 
   8   3  11      413.19      400.79     10.90 o 
   9   3  11        7.80        8.15      2.91 o 
 -14   4  11       19.58       25.21      5.36 o 
 -13   4  11        2.90        6.16      3.24 o 
 -12   4  11        9.59       10.37      2.93 o 
 -11   4  11       42.08       40.58      3.76 o 
 -10   4  11        0.03        0.46      2.73 o 
  -9   4  11        0.27        0.88      2.03 o 
  -8   4  11      491.59      535.70     31.87 o 
  -7   4  11       25.51       26.86      2.77 o 
  -6   4  11      402.95      406.33      8.87 o 
  -5   4  11       31.38       32.45      2.67 o 
  -4   4  11       88.83       95.30      3.90 o 
  -3   4  11      360.31      364.92      6.12 o 
  -2   4  11       15.25        9.13      2.12 o 
  -1   4  11       27.52       27.47      2.52 o 
   0   4  11       49.42       51.40      3.37 o 
   1   4  11      777.11      766.21     16.03 o 
   2   4  11       33.22       31.36      3.04 o 
   3   4  11      978.82      939.77     17.13 o 
   4   4  11       37.24       35.33      3.45 o 
   5   4  11      121.52      130.03      7.98 o 
   6   4  11        0.01        8.61      2.58 o 
   7   4  11        0.82        2.77      2.43 o 
   8   4  11        3.33        7.58      3.74 o 
 -14   5  11       15.32       13.72      4.36 o 
 -13   5  11        0.18       -1.51      2.75 o 
 -12   5  11        0.73        0.58      2.58 o 
 -11   5  11       16.34       14.09      2.90 o 
 -10   5  11        0.25        0.97      2.25 o 
  -9   5  11      209.07      212.49      6.74 o 
  -8   5  11      115.13      127.63      5.13 o 
  -7   5  11      682.26      694.11     13.40 o 
  -6   5  11      382.82      402.56      9.02 o 
  -5   5  11     1059.90     1035.17     17.68 o 
  -4   5  11      626.43      624.57     11.83 o 
  -3   5  11       14.55       18.87      2.23 o 
  -2   5  11      132.78      134.55      7.31 o 
  -1   5  11        2.68        0.99      2.96 o 
   0   5  11      120.71      124.66      4.76 o 
   1   5  11      139.94      136.48      4.99 o 
   2   5  11      120.69      119.93      7.28 o 
   3   5  11      268.01      259.22      7.48 o 
   4   5  11      388.38      389.73      9.74 o 
   5   5  11       64.83       68.24      4.65 o 
   6   5  11      204.88      205.58      7.91 o 
   7   5  11       14.90       16.33      3.28 o 
   8   5  11       33.42       39.62      4.18 o 
 -13   6  11        1.98        2.77      2.91 o 
 -12   6  11       84.12      130.65      8.90 o 
 -11   6  11      133.74      137.50      6.47 o 
 -10   6  11      271.83      280.36      8.32 o 
  -9   6  11      195.75      178.05      6.36 o 
  -8   6  11       87.01       80.50      4.66 o 
  -7   6  11        0.06       -0.57      1.76 o 
  -6   6  11      168.29      154.54      5.45 o 
  -5   6  11      259.86      240.36      6.75 o 
  -4   6  11       20.46       20.33      4.98 o 
  -3   6  11     1095.10     1078.18     23.07 o 
  -2   6  11      187.95      184.05     12.96 o 
  -1   6  11        7.79        0.06      5.51 o 
   0   6  11      231.09      206.31     26.07 o 
   1   6  11       16.37       14.99      3.80 o 
   2   6  11       41.67       37.31      5.03 o 
   3   6  11      391.58      352.06     11.27 o 
   4   6  11      333.01      368.03      9.46 o 
   5   6  11       29.11       35.44      3.62 o 
   6   6  11       11.86       13.64      2.95 o 
   7   6  11       21.92       18.99      5.25 o 
 -12   7  11      139.27      176.93      7.37 o 
 -11   7  11       16.59       17.15      3.35 o 
 -10   7  11       40.19       42.80      4.06 o 
  -9   7  11      249.28      254.34      7.89 o 
  -8   7  11      208.18      178.86      7.42 o 
  -7   7  11        5.06        5.80      2.23 o 
  -6   7  11      122.71      115.98      5.07 o 
  -5   7  11        5.31        1.05      2.32 o 
  -4   7  11       61.40       63.65      4.02 o 
  -3   7  11      148.71      154.38      5.46 o 
  -2   7  11      501.94      504.79     17.75 o 
  -1   7  11      536.79      482.87     16.00 o 
   0   7  11       47.12       47.76      7.52 o 
   1   7  11      142.48      136.26      8.05 o 
   2   7  11       34.09       25.63      4.55 o 
   3   7  11      153.28      145.48     13.84 o 
   4   7  11       47.92       42.97      5.79 o 
   5   7  11       56.06       75.79     10.18 o 
   6   7  11        0.68       -1.52      3.38 o 
 -11   8  11       31.76       34.24      4.63 o 
 -10   8  11       61.45       71.24      5.05 o 
  -9   8  11       17.85       22.90      3.28 o 
  -8   8  11      150.59      149.67      6.19 o 
  -7   8  11        5.36        3.82      2.21 o 
  -6   8  11      162.59      179.57      6.33 o 
  -5   8  11       74.38       87.49      5.77 o 
  -4   8  11        4.06        5.22      2.25 o 
  -3   8  11      184.89      189.25      6.25 o 
  -2   8  11      338.86      369.00     13.90 o 
  -1   8  11       13.75       16.70      4.21 o 
   0   8  11       48.07       36.28      5.22 o 
   1   8  11       55.51       45.70      5.66 o 
   2   8  11        2.86       -1.57      2.97 o 
   3   8  11      128.11      128.23      9.10 o 
   4   8  11        0.31       -2.85      4.97 o 
   5   8  11        0.71       -2.98      3.18 o 
 -10   9  11       17.73       20.65      4.43 o 
  -9   9  11       17.87       13.99      3.12 o 
  -8   9  11      109.63      106.47      5.92 o 
  -7   9  11       47.60       49.06      4.71 o 
  -6   9  11        0.88        1.12      3.86 o 
  -5   9  11        9.08       10.29      2.71 o 
  -4   9  11      148.34      150.55      6.07 o 
  -3   9  11        9.15        6.15      2.44 o 
  -2   9  11      136.66      143.51      9.23 o 
  -1   9  11      208.13      188.53     10.03 o 
   0   9  11        7.24        9.43      3.83 o 
   1   9  11      104.23      107.03     17.70 o 
   2   9  11       16.78       21.91      4.58 o 
   3   9  11       13.73        9.44      5.76 o 
   4   9  11        0.10       -0.51      3.49 o 
  -8  10  11      221.68      265.39      8.72 o 
  -7  10  11       13.83       32.70      5.33 o 
  -6  10  11      133.83      149.41     12.24 o 
  -5  10  11        5.96        8.70      2.78 o 
  -4  10  11        1.91       -1.77      2.26 o 
  -3  10  11       34.64       35.21      4.39 o 
  -2  10  11       24.00       32.74      5.57 o 
  -1  10  11       57.75       45.73      6.29 o 
   0  10  11        7.99        3.77      3.78 o 
   1  10  11       20.24       27.22      6.15 o 
   2  10  11        2.53        4.93      3.95 o 
  -4  11  11      224.85      248.20      8.35 o 
  -3  11  11        1.93        2.27      3.99 o 
  -2  11  11       41.41       48.52      6.68 o 
 -15   0  12      240.24      295.99     18.73 o 
 -14   0  12       16.21       13.14      4.87 o 
 -13   0  12      175.80      194.97      8.82 o 
 -12   0  12        0.33        0.36      2.78 o 
 -11   0  12      379.75      334.33      9.86 o 
 -10   0  12      974.42      867.00     22.55 o 
  -9   0  12       66.17       59.52      6.29 o 
  -8   0  12       15.90       12.13      2.58 o 
  -7   0  12     1423.69     1401.84     25.64 o 
  -6   0  12      630.79      625.98     13.35 o 
  -5   0  12      113.39      116.73      4.74 o 
  -4   0  12      106.27      113.81      8.85 o 
  -3   0  12      113.39       94.29      5.82 o 
  -2   0  12      268.03      221.18     10.50 o 
  -1   0  12       19.56       24.39      5.16 o 
   0   0  12        2.61        9.45      2.99 o 
   1   0  12      551.42      560.66     16.27 o 
   2   0  12     1418.50     1369.03    137.10 o 
   3   0  12       10.19        6.77      3.26 o 
   4   0  12       19.40       22.51      4.16 o 
   5   0  12      182.25      165.23      8.77 o 
   6   0  12        5.64        9.69      3.71 o 
   7   0  12      221.51      235.66     11.33 o 
   8   0  12      111.56      120.26      9.42 o 
 -15   1  12       22.37       19.94      3.87 o 
 -14   1  12       11.28        2.45      3.62 o 
 -13   1  12        3.90       -0.25      2.97 o 
 -12   1  12       11.94       16.29      2.82 o 
 -11   1  12       39.92       26.87      2.59 o 
 -10   1  12      393.93      381.32      7.30 o 
  -9   1  12      348.88      344.72      6.69 o 
  -8   1  12     1062.08     1078.63     16.26 o 
  -7   1  12      113.43      124.41      3.71 o 
  -6   1  12      150.07      147.74      4.16 o 
  -5   1  12     1373.00     1475.12     18.60 o 
  -4   1  12        0.65       -2.13      1.42 o 
  -3   1  12       57.52       51.06      3.28 o 
  -2   1  12        0.96        1.14      1.56 o 
  -1   1  12        5.23        2.40      2.06 o 
   0   1  12      271.36      299.43      7.61 o 
   1   1  12      171.06      175.72      5.84 o 
   2   1  12       69.38       64.39      4.06 o 
   3   1  12       42.80       35.29      3.34 o 
   4   1  12        5.59        7.45      2.37 o 
   5   1  12      212.37      199.95      6.96 o 
   6   1  12       22.50       25.98      3.28 o 
   7   1  12        9.87        8.37      2.76 o 
   8   1  12        0.10        1.52      2.50 o 
 -15   2  12       29.80       18.16      3.85 o 
 -14   2  12      126.00      147.67      7.19 o 
 -13   2  12       18.56       20.40      3.45 o 
 -12   2  12       14.72       15.70      4.23 o 
 -11   2  12       18.97       16.39      2.90 o 
 -10   2  12       97.95       89.52      4.80 o 
  -9   2  12       35.60       44.86      3.13 o 
  -8   2  12      215.27      201.99      4.84 o 
  -7   2  12      111.81      104.29      3.53 o 
  -6   2  12     1170.30     1238.56     20.23 o 
  -5   2  12        0.17        0.14      1.20 o 
  -4   2  12       18.74       19.32      2.27 o 
  -3   2  12      508.22      480.32      9.74 o 
  -2   2  12      152.86      127.70      4.57 o 
  -1   2  12        0.69        0.63      1.66 o 
   0   2  12       43.87       50.23      3.86 o 
   1   2  12        5.04        7.59      2.12 o 
   2   2  12       11.20       10.57      2.23 o 
   3   2  12        3.44       -1.84      1.76 o 
   4   2  12      257.35      257.18     12.53 o 
   5   2  12       50.23       38.99      3.73 o 
   6   2  12      322.49      328.36     10.70 o 
   7   2  12       26.85       22.03      3.47 o 
   8   2  12        0.40        2.09      2.57 o 
 -14   3  12       21.45       16.96      3.62 o 
 -13   3  12       89.16       82.53      5.33 o 
 -12   3  12       71.71       80.05      5.09 o 
 -11   3  12      145.13      146.87      6.66 o 
 -10   3  12      542.58      560.90     12.00 o 
  -9   3  12       68.39       67.12      4.33 o 
  -8   3  12      198.89      196.79      6.05 o 
  -7   3  12      459.82      455.43     10.44 o 
  -6   3  12       23.35       21.29      2.43 o 
  -5   3  12      396.76      416.92      8.34 o 
  -4   3  12     1248.61     1266.06     23.84 o 
  -3   3  12      147.47      152.13      4.91 o 
  -2   3  12       59.88       58.58      4.05 o 
  -1   3  12       23.21       21.87      2.52 o 
   0   3  12       18.27       15.77      2.39 o 
   1   3  12       21.09       24.21      2.79 o 
   2   3  12        2.66       -1.54      1.91 o 
   3   3  12       17.65       15.81      2.70 o 
   4   3  12       63.28       50.11      5.42 o 
   5   3  12      134.58      138.71      5.99 o 
   6   3  12      714.53      747.38     16.30 o 
   7   3  12       94.81       89.19      5.67 o 
   8   3  12       69.85       73.71      5.43 o 
 -14   4  12      166.53      198.99      7.95 o 
 -13   4  12       34.40       39.02      4.27 o 
 -12   4  12       70.01       83.31      5.48 o 
 -11   4  12       94.55       88.21      5.21 o 
 -10   4  12      267.70      250.17      8.05 o 
  -9   4  12       92.33       87.54      6.54 o 
  -8   4  12      464.00      456.53     10.14 o 
  -7   4  12      225.51      219.89      6.45 o 
  -6   4  12     1198.49     1246.99     20.59 o 
  -5   4  12       67.32       48.75      6.35 o 
  -4   4  12       16.31        8.71      3.49 o 
  -3   4  12      452.26      433.95     14.23 o 
  -2   4  12       17.73       19.09      2.75 o 
  -1   4  12       36.47       31.02      2.82 o 
   0   4  12       84.79       79.63      4.29 o 
   1   4  12      804.97      792.56     14.87 o 
   2   4  12      154.97      165.78      5.87 o 
   3   4  12      116.09      106.20      6.06 o 
   4   4  12       24.60       32.92      5.13 o 
   5   4  12       16.83       24.00      3.27 o 
   6   4  12        1.06        2.24      2.37 o 
   7   4  12       78.67       84.96      5.66 o 
 -13   5  12      211.17      226.93      8.18 o 
 -12   5  12       41.52       31.22      3.82 o 
 -11   5  12      371.03      370.40     11.36 o 
 -10   5  12      176.95      175.32      7.10 o 
  -9   5  12      240.69      258.33      9.27 o 
  -8   5  12      602.01      590.02     13.64 o 
  -7   5  12       76.52       79.63      4.65 o 
  -6   5  12      366.93      370.55      8.73 o 
  -5   5  12      894.60      932.30     17.80 o 
  -4   5  12      359.15      322.49     21.92 o 
  -3   5  12       21.58       19.48      4.72 o 
  -2   5  12      479.21      468.25     15.25 o 
  -1   5  12       53.80       55.45      5.68 o 
   0   5  12       10.32        7.56      3.16 o 
   1   5  12        0.10       -1.01      1.76 o 
   2   5  12        2.97        5.46      2.13 o 
   3   5  12       35.37       34.28      3.45 o 
   4   5  12       14.57       25.42      5.15 o 
   5   5  12        0.00        1.99      2.36 o 
   6   5  12      537.17      568.38     13.32 o 
   7   5  12        5.28        4.15      3.38 o 
 -13   6  12        9.44        4.76      2.97 o 
 -12   6  12        7.15        9.63      3.20 o 
 -11   6  12       38.92       42.37      4.18 o 
 -10   6  12       99.13       95.26      5.49 o 
  -9   6  12        0.64        0.73      2.21 o 
  -8   6  12      431.88      446.44     14.68 o 
  -7   6  12      323.03      326.62      8.50 o 
  -6   6  12      376.37      380.29     11.66 o 
  -5   6  12      151.14      161.35      5.58 o 
  -4   6  12       23.16       20.91      4.21 o 
  -3   6  12      327.31      296.65     11.88 o 
  -2   6  12       42.24       43.05     10.58 o 
  -1   6  12       20.63       18.49      3.95 o 
   0   6  12       13.35       13.52      5.64 o 
   1   6  12      424.31      409.95     17.45 o 
   2   6  12       67.33       50.50      5.87 o 
   3   6  12      609.49      556.57     18.21 o 
   4   6  12      287.94      269.28     16.63 o 
   5   6  12        5.55        7.63      2.73 o 
   6   6  12       67.22       79.86      6.41 o 
 -12   7  12       69.32       53.37      5.80 o 
 -11   7  12       17.88       13.39      3.11 o 
 -10   7  12      181.44      182.48     10.42 o 
  -9   7  12       15.29       14.14      2.97 o 
  -8   7  12      127.47      132.35      7.26 o 
  -7   7  12       23.73       26.49      3.18 o 
  -6   7  12       51.30       48.01      3.69 o 
  -5   7  12       68.43       68.20      4.25 o 
  -4   7  12        5.42        8.80      3.51 o 
  -3   7  12       38.63       35.20      5.17 o 
  -2   7  12        9.31        6.58      3.46 o 
  -1   7  12        4.45        3.07      3.14 o 
   0   7  12      151.79      154.79      8.73 o 
   1   7  12      297.54      280.86     14.87 o 
   2   7  12       27.58       25.33      5.26 o 
   3   7  12       38.92       36.77      8.37 o 
   4   7  12       71.58       60.72      6.87 o 
   5   7  12      199.12      210.46     12.11 o 
 -11   8  12       27.55       30.39      3.90 o 
 -10   8  12       56.97       57.30      4.78 o 
  -9   8  12       20.19       14.69      3.11 o 
  -8   8  12        0.13        2.66      2.34 o 
  -7   8  12        0.01        0.36      2.16 o 
  -6   8  12        0.09        0.40      1.99 o 
  -5   8  12      115.42      133.66      5.69 o 
  -4   8  12       35.20       31.21      5.19 o 
  -3   8  12       37.09       42.90      8.72 o 
  -2   8  12      315.27      300.70     12.70 o 
  -1   8  12       34.90       38.18      5.52 o 
   0   8  12       25.89       19.72      4.63 o 
   1   8  12        7.66        6.36      3.54 o 
   2   8  12      158.06      171.88      9.74 o 
   3   8  12       58.46       55.22      6.69 o 
   4   8  12       37.09       41.89      6.20 o 
  -9   9  12        0.42        0.50      3.18 o 
  -8   9  12       62.13       70.62      6.70 o 
  -7   9  12        0.68        2.62      2.40 o 
  -6   9  12       18.98       21.39      3.13 o 
  -5   9  12        0.14        4.44      2.78 o 
  -4   9  12       26.04       28.02      5.20 o 
  -3   9  12        2.59        3.31      3.64 o 
  -2   9  12       93.42      105.02     13.39 o 
  -1   9  12      194.31      196.53     10.56 o 
   0   9  12        8.38       13.54      4.51 o 
   1   9  12       17.46        5.18      3.81 o 
   2   9  12       10.37        8.77      3.94 o 
  -7  10  12      186.64      229.87      8.93 o 
  -6  10  12        2.55        3.15      3.05 o 
  -5  10  12        0.83       -2.55      3.29 o 
  -4  10  12        5.94        9.70      4.31 o 
  -3  10  12      193.05      196.26     28.76 o 
  -2  10  12       80.53       75.08      7.82 o 
  -1  10  12      178.77      199.24     11.05 o 
   0  10  12       22.59       10.92      6.27 o 
 -14   1  13        1.20       -4.34      2.89 o 
 -13   1  13       18.05       16.73      3.32 o 
 -12   1  13        2.91        0.65      2.42 o 
 -11   1  13        6.12        5.17      2.27 o 
 -10   1  13        0.35       -1.05      1.66 o 
  -9   1  13      260.82      232.10      5.91 o 
  -8   1  13       53.63       59.43      3.04 o 
  -7   1  13       47.89       49.93      3.48 o 
  -6   1  13       24.67       21.90      2.49 o 
  -5   1  13       12.91       13.40      2.17 o 
  -4   1  13        3.94        2.58      1.69 o 
  -3   1  13      165.29      158.67      5.24 o 
  -2   1  13      136.77      133.02      4.86 o 
  -1   1  13       92.70       74.85      4.43 o 
   0   1  13       19.74       17.41      2.58 o 
   1   1  13       38.08       31.97      3.19 o 
   2   1  13       93.50       78.90      4.68 o 
   3   1  13       27.39       36.55      3.53 o 
   4   1  13      122.57      126.37      6.03 o 
   5   1  13       42.02       41.80      4.01 o 
   6   1  13        8.58        8.97      3.19 o 
   7   1  13        9.72        8.40      2.89 o 
 -14   2  13        6.93        2.09      3.09 o 
 -13   2  13       44.75       57.47      4.69 o 
 -12   2  13        5.15        1.04      3.07 o 
 -11   2  13        1.63        0.58      2.32 o 
 -10   2  13      117.12       97.05      5.01 o 
  -9   2  13       22.23       23.69      2.90 o 
  -8   2  13       65.62       69.72      4.16 o 
  -7   2  13     1372.72     1342.23     32.89 o 
  -6   2  13      164.55      165.65      5.50 o 
  -5   2  13      206.66      196.20      7.67 o 
  -4   2  13        2.09       -0.67      1.90 o 
  -3   2  13      318.01      318.50      7.71 o 
  -2   2  13      301.57      327.81      7.98 o 
  -1   2  13       15.37       17.59      2.72 o 
   0   2  13       44.95       49.78      4.09 o 
   1   2  13       13.55       13.71      2.49 o 
   2   2  13      102.60      110.36      5.29 o 
   3   2  13       20.19       20.09      2.88 o 
   4   2  13       44.57       43.47      4.84 o 
   5   2  13       27.14       28.74      3.55 o 
   6   2  13       27.91       33.23      3.91 o 
   7   2  13        2.42        5.58      2.86 o 
 -14   3  13      119.20      138.46      7.13 o 
 -13   3  13        0.72        0.58      2.76 o 
 -12   3  13      126.91      124.43      6.21 o 
 -11   3  13        0.25       -3.30      2.20 o 
 -10   3  13        5.23        3.19      2.37 o 
  -9   3  13       10.41       15.01      2.56 o 
  -8   3  13      121.53      114.57      5.05 o 
  -7   3  13       45.45       40.79      3.25 o 
  -6   3  13       14.65       12.87      3.61 o 
  -5   3  13     1912.87     1959.60     44.10 o 
  -4   3  13      270.89      252.93      8.68 o 
  -3   3  13      365.82      332.27      7.94 o 
  -2   3  13       45.45       41.13      3.20 o 
  -1   3  13        6.95        6.40      2.04 o 
   0   3  13       36.27       33.24      3.11 o 
   1   3  13       60.40       55.35      5.54 o 
   2   3  13       37.60       37.82      4.53 o 
   3   3  13       39.62       47.03      5.15 o 
   4   3  13       84.70       82.87      5.14 o 
   5   3  13        1.33        4.12      2.47 o 
   6   3  13      633.84      633.41     16.57 o 
   7   3  13      137.65      126.37      6.88 o 
 -13   4  13        0.96       -0.20      4.40 o 
 -12   4  13        5.79        5.88      2.80 o 
 -11   4  13       25.71       21.46      3.25 o 
 -10   4  13      132.77      138.15      5.86 o 
  -9   4  13       10.68        9.33      2.56 o 
  -8   4  13      250.49      257.61      7.34 o 
  -7   4  13        3.48        0.55      1.87 o 
  -6   4  13      118.36      105.11      7.65 o 
  -5   4  13      206.51      210.68      9.80 o 
  -4   4  13      150.38      157.93      8.29 o 
  -3   4  13        0.02       -1.05      2.49 o 
  -2   4  13        0.06       -2.08      2.45 o 
  -1   4  13        7.27        6.27      2.06 o 
   0   4  13        0.33       -0.75      1.68 o 
   1   4  13       30.05       26.58      3.05 o 
   2   4  13       65.09       62.76      4.79 o 
   3   4  13       23.69       22.93      3.16 o 
   4   4  13        0.68       -0.40      2.21 o 
   5   4  13        7.63        5.16      2.62 o 
   6   4  13       38.21       45.06      4.33 o 
 -13   5  13       97.10      108.96      8.51 o 
 -12   5  13        4.55        5.07      3.59 o 
 -11   5  13       31.25       31.56      3.88 o 
 -10   5  13       10.27        0.36      2.45 o 
  -9   5  13      205.60      226.63      8.30 o 
  -8   5  13       57.44       66.01      5.49 o 
  -7   5  13      400.35      407.50      9.54 o 
  -6   5  13      304.20      275.75     23.49 o 
  -5   5  13        0.02       -1.68      2.84 o 
  -4   5  13        9.82        8.10      3.48 o 
  -3   5  13      455.66      451.40     16.78 o 
  -2   5  13      119.21      120.51     10.55 o 
  -1   5  13        1.74        2.92      2.87 o 
   0   5  13        3.21        3.75      3.96 o 
   1   5  13      216.33      193.48      9.81 o 
   2   5  13      808.38      775.75     15.35 o 
   3   5  13        3.64        4.96      3.42 o 
   4   5  13      261.36      240.04      7.88 o 
   5   5  13       44.45       47.60      4.56 o 
   6   5  13      113.03      130.62      6.92 o 
 -12   6  13        5.14        2.74      3.23 o 
 -11   6  13      433.88      485.13     31.13 o 
 -10   6  13        0.21        0.76      2.43 o 
  -9   6  13       95.14       90.35      5.21 o 
  -8   6  13      559.85      555.15     12.22 o 
  -7   6  13      136.26      147.10      5.80 o 
  -6   6  13       20.40       13.97      5.82 o 
  -5   6  13       99.10      104.53      8.16 o 
  -4   6  13       57.08       43.90      5.55 o 
  -3   6  13      128.33      124.25     17.30 o 
  -2   6  13        9.80       13.43      3.76 o 
  -1   6  13       36.01       23.81      4.44 o 
   0   6  13      128.73      119.22     22.92 o 
   1   6  13       60.10       70.10      6.85 o 
   2   6  13        0.04       -1.39      5.57 o 
   3   6  13      394.72      361.80     14.41 o 
   4   6  13       16.88       15.70      6.09 o 
   5   6  13       14.95       19.26      6.62 o 
 -11   7  13       38.95       41.30      4.22 o 
 -10   7  13        0.07       -0.27      2.55 o 
  -9   7  13        0.15        0.90      2.34 o 
  -8   7  13        0.11        5.49      3.17 o 
  -7   7  13       20.05       24.00      3.07 o 
  -6   7  13       23.64       22.42      6.92 o 
  -5   7  13       56.19       55.05      6.35 o 
  -4   7  13       30.60       22.13      4.55 o 
  -3   7  13       14.52        9.62      3.91 o 
  -2   7  13       17.14       14.30      4.15 o 
  -1   7  13        5.19        2.76      3.36 o 
   0   7  13       16.94       17.57      4.33 o 
   1   7  13       63.14       60.09      6.63 o 
   2   7  13       15.59       21.33      4.75 o 
   3   7  13       78.07       69.87     17.38 o 
   4   7  13        0.00        0.55      3.41 o 
 -10   8  13      111.26      127.02     10.98 o 
  -9   8  13       99.02      117.60      7.32 o 
  -8   8  13       99.83      121.39      5.96 o 
  -7   8  13        2.88        5.18      2.91 o 
  -6   8  13        1.94        2.62      3.52 o 
  -5   8  13        5.03        5.44      8.45 o 
  -4   8  13       17.14       20.56      4.66 o 
  -3   8  13       88.45       83.66      7.81 o 
  -2   8  13      200.88      192.17     10.42 o 
  -1   8  13      321.00      293.31     13.05 o 
   0   8  13      126.87      115.52      9.17 o 
   1   8  13       34.73       25.11      5.02 o 
   2   8  13       17.17       24.04      5.10 o 
  -8   9  13       18.67       21.82      4.08 o 
  -7   9  13       78.77      110.07      9.34 o 
  -6   9  13        0.37        0.77      3.60 o 
  -5   9  13       98.59      108.39     13.66 o 
  -4   9  13       45.49       39.17      6.08 o 
  -3   9  13        9.83       18.33      4.96 o 
  -2   9  13        0.86        0.18      3.62 o 
  -1   9  13       37.08       31.25      5.58 o 
   0   9  13        2.73       -2.40      3.41 o 
   1   9  13        5.53        4.74      4.74 o 
 -14   0  14        6.41        8.52      6.42 o 
 -13   0  14       19.89       33.77      7.75 o 
 -12   0  14      154.37      154.93      7.26 o 
 -11   0  14      209.00      201.03      9.77 o 
 -10   0  14      421.54      399.38     11.00 o 
  -9   0  14      804.86      788.21     27.25 o 
  -8   0  14        9.68       11.86      3.40 o 
  -7   0  14      498.18      491.40     15.10 o 
  -6   0  14       22.76       15.86      3.55 o 
  -5   0  14        0.52       -3.23      2.15 o 
  -4   0  14      141.90      133.14      7.07 o 
  -3   0  14        0.04        1.10      2.53 o 
  -2   0  14      635.25      563.89     34.17 o 
  -1   0  14       43.83       38.94      4.77 o 
   0   0  14        5.96        5.11      3.14 o 
   1   0  14       86.49       82.27      6.96 o 
   2   0  14      204.20      197.30      9.62 o 
   3   0  14       36.65       43.22      5.61 o 
   4   0  14      474.12      448.61     16.02 o 
   5   0  14      373.63      396.99     15.32 o 
   6   0  14       12.39       11.89      4.35 o 
 -14   1  14       25.27       25.02      3.87 o 
 -13   1  14      127.81      148.68      6.61 o 
 -12   1  14       82.55       81.06      5.03 o 
 -11   1  14        3.01       -1.80      2.26 o 
 -10   1  14        0.70       -1.97      1.89 o 
  -9   1  14       54.60       52.87      3.07 o 
  -8   1  14      167.68      176.01      7.91 o 
  -7   1  14        2.34        5.87      2.07 o 
  -6   1  14       84.03       80.78      4.45 o 
  -5   1  14        3.19        2.15      1.84 o 
  -4   1  14      186.85      175.76      5.77 o 
  -3   1  14        7.84        7.36      2.03 o 
  -2   1  14       89.13       78.43      4.34 o 
  -1   1  14      158.84      143.21      6.15 o 
   0   1  14      207.39      187.71      7.28 o 
   1   1  14        1.25        2.75      2.09 o 
   2   1  14      268.93      276.27      8.12 o 
   3   1  14       43.60       34.01      3.63 o 
   4   1  14       44.18       49.53      4.76 o 
   5   1  14        0.87        5.03      2.66 o 
   6   1  14       61.51       58.06      4.93 o 
 -14   2  14        0.46        0.76      2.96 o 
 -13   2  14       15.53       25.43      3.69 o 
 -12   2  14       78.77       93.64      5.46 o 
 -11   2  14        0.39       -0.33      4.38 o 
 -10   2  14      207.64      203.90      6.71 o 
  -9   2  14       84.47       91.02      5.86 o 
  -8   2  14      451.43      458.31     30.16 o 
  -7   2  14        2.18        0.04      2.17 o 
  -6   2  14        3.81        5.37      2.10 o 
  -5   2  14      350.91      363.83      8.68 o 
  -4   2  14       16.63       23.08      2.77 o 
  -3   2  14       13.44        9.22      2.37 o 
  -2   2  14       19.55       13.24      2.37 o 
  -1   2  14       52.43       51.45      4.33 o 
   0   2  14        0.56        2.61      2.03 o 
   1   2  14       14.34       18.40      2.80 o 
   2   2  14      116.95      115.96      5.86 o 
   3   2  14        4.74        3.23      2.40 o 
   4   2  14        0.31        4.50      2.50 o 
   5   2  14       11.96       11.14      2.96 o 
   6   2  14       28.64       29.53      3.91 o 
 -13   3  14        6.61        9.26      3.86 o 
 -12   3  14        1.61        0.50      2.62 o 
 -11   3  14       13.74       22.22      3.30 o 
 -10   3  14       43.36       43.15      3.81 o 
  -9   3  14      408.30      429.72     16.59 o 
  -8   3  14       27.47       36.24     11.59 o 
  -7   3  14        0.83       -3.24      2.60 o 
  -6   3  14      110.01      109.92      7.90 o 
  -5   3  14      267.72      264.85     16.32 o 
  -4   3  14       66.97       60.75      6.10 o 
  -3   3  14       86.72       76.20      4.28 o 
  -2   3  14      233.87      227.53      6.69 o 
  -1   3  14       29.77       28.42      4.31 o 
   0   3  14      163.17      167.39      8.07 o 
   1   3  14        0.55       -1.16      2.20 o 
   2   3  14       42.28       33.69      3.51 o 
   3   3  14        3.00        0.69      2.88 o 
   4   3  14       19.55       15.81      3.09 o 
   5   3  14      175.94      188.43      7.41 o 
 -13   4  14       22.43       19.06      3.61 o 
 -12   4  14       19.64       29.46      3.75 o 
 -11   4  14      156.53      158.17      7.53 o 
 -10   4  14      176.56      190.04      6.68 o 
  -9   4  14       20.27       20.79      3.00 o 
  -8   4  14       35.32       43.19      5.56 o 
  -7   4  14        1.82        0.63      3.09 o 
  -6   4  14      455.96      449.86     15.60 o 
  -5   4  14      222.32      217.18     10.68 o 
  -4   4  14     1407.31     1335.14     33.06 o 
  -3   4  14       62.02       51.01      6.59 o 
  -2   4  14       11.86        7.70      5.32 o 
  -1   4  14      130.03      108.44      8.07 o 
   0   4  14        0.16       -1.31      1.97 o 
   1   4  14      386.68      413.46     10.14 o 
   2   4  14       22.16       21.04      3.45 o 
   3   4  14      126.50      136.57      8.41 o 
   4   4  14       31.39       32.73      4.16 o 
   5   4  14      128.02      137.29      7.07 o 
 -12   5  14       47.35       61.23      4.95 o 
 -11   5  14       19.60       21.90      5.14 o 
 -10   5  14       17.03       19.07      3.23 o 
  -9   5  14      384.89      371.19     14.55 o 
  -8   5  14        6.96        8.37      3.86 o 
  -7   5  14      145.28      130.39     10.03 o 
  -6   5  14       62.32       53.99      6.11 o 
  -5   5  14       87.60       98.63      7.90 o 
  -4   5  14        8.90       10.22      3.67 o 
  -3   5  14       52.59       48.29      5.88 o 
  -2   5  14      289.18      298.06     12.37 o 
  -1   5  14       22.97       15.83      4.07 o 
   0   5  14       13.16       12.59      3.88 o 
   1   5  14       47.22       44.80      5.82 o 
   2   5  14      246.28      250.71     11.70 o 
   3   5  14       49.24       57.80      6.73 o 
   4   5  14       50.33       52.70      5.12 o 
 -11   6  14       14.61       18.60      3.48 o 
 -10   6  14      224.66      246.08      8.04 o 
  -9   6  14       24.77       25.76      5.29 o 
  -8   6  14       94.17       82.13      7.74 o 
  -7   6  14        1.80        2.81      3.45 o 
  -6   6  14       32.23       26.94      5.07 o 
  -5   6  14      483.26      449.21     16.17 o 
  -4   6  14        2.37        0.48      6.74 o 
  -3   6  14        0.07        2.19      3.24 o 
  -2   6  14        0.11        2.85      3.18 o 
  -1   6  14       35.65       40.39      5.52 o 
   0   6  14       26.13       11.74      7.78 o 
   1   6  14       21.76       13.04      4.24 o 
   2   6  14       32.05       34.23      7.37 o 
   3   6  14       38.25       27.96      5.38 o 
 -10   7  14       59.56       64.21      6.39 o 
  -9   7  14        2.34        0.01      3.58 o 
  -8   7  14      100.13      113.02      9.11 o 
  -7   7  14      149.66      161.43     10.30 o 
  -6   7  14       36.41       35.82      5.58 o 
  -5   7  14       53.71       53.92      6.44 o 
  -4   7  14       19.22       20.74      5.64 o 
  -3   7  14       15.24       13.21      5.42 o 
  -2   7  14        8.90       14.34      9.58 o 
  -1   7  14       24.72       32.82      5.49 o 
   0   7  14       11.46       18.54      9.48 o 
   1   7  14       15.67        8.15      4.26 o 
   2   7  14        9.18        3.01      3.90 o 
  -9   8  14       78.81       74.64      8.22 o 
  -8   8  14       61.70       67.27     11.14 o 
  -7   8  14      293.66      332.42     14.42 o 
  -6   8  14        4.29        5.32      3.93 o 
  -5   8  14        2.84        5.56      4.92 o 
  -4   8  14       30.34       26.90      5.32 o 
  -3   8  14      110.44      111.57      9.16 o 
  -2   8  14       18.15       22.65      5.01 o 
  -1   8  14       76.07       68.74      7.52 o 
   0   8  14       13.14        8.59      4.17 o 
   1   8  14        5.33        5.33      4.09 o 
  -6   9  14       40.27       52.13      6.92 o 
  -5   9  14        3.88       -2.79      4.84 o 
  -4   9  14        1.55       -1.25      8.62 o 
  -3   9  14       56.05       58.70      7.36 o 
  -2   9  14       59.77       72.67      7.89 o 
 -13   1  15       15.48       22.23      3.59 o 
 -12   1  15      105.14      115.34      5.94 o 
 -11   1  15        1.14        5.55      3.77 o 
 -10   1  15       89.84       83.10     10.48 o 
  -9   1  15        6.95        2.94      3.40 o 
  -8   1  15       20.11       20.20      2.91 o 
  -7   1  15      207.78      206.46      6.66 o 
  -6   1  15      455.59      471.11     10.66 o 
  -5   1  15      214.47      231.92      8.29 o 
  -4   1  15      132.97      148.15      5.57 o 
  -3   1  15       50.24       50.10      3.73 o 
  -2   1  15        1.36        0.17      1.93 o 
  -1   1  15        7.31        4.97      2.14 o 
   0   1  15       10.12       10.59      3.00 o 
   1   1  15        3.39        1.00      2.29 o 
   2   1  15       17.18       22.24      3.90 o 
   3   1  15       71.59       76.29      5.23 o 
   4   1  15       15.47       18.85      3.41 o 
   5   1  15      151.52      157.04      8.12 o 
 -13   2  15        3.52        3.38      3.17 o 
 -12   2  15        0.51       -1.63      2.46 o 
 -11   2  15       13.73        8.39      4.89 o 
 -10   2  15       92.81       85.90     11.01 o 
  -9   2  15       47.39       50.73     19.45 o 
  -8   2  15       73.58       74.76      7.87 o 
  -7   2  15       10.17       10.10      3.66 o 
  -6   2  15       26.75       28.85      3.79 o 
  -5   2  15        0.02        1.54      2.09 o 
  -4   2  15      752.91      779.18     15.03 o 
  -3   2  15      345.18      343.28      8.73 o 
  -2   2  15      154.63      133.81      7.88 o 
  -1   2  15        5.09        2.16      2.53 o 
   0   2  15       28.66       21.95      3.57 o 
   1   2  15       60.55       61.39      5.19 o 
   2   2  15      257.91      279.28      8.52 o 
   3   2  15        1.80        1.60      2.48 o 
   4   2  15        0.11       -0.25      2.50 o 
 -13   3  15      211.08      240.18     10.58 o 
 -12   3  15       23.78       29.33      3.75 o 
 -11   3  15       81.56       95.82      8.34 o 
 -10   3  15       41.42       44.14      6.00 o 
  -9   3  15        4.41        6.30      6.54 o 
  -8   3  15      199.68      198.86     10.05 o 
  -7   3  15        0.17       -6.69      4.61 o 
  -6   3  15      167.77      178.47      9.29 o 
  -5   3  15      233.67      241.55     12.41 o 
  -4   3  15        2.73        8.08      3.67 o 
  -3   3  15       76.76       72.21      6.80 o 
  -2   3  15      534.47      557.32     21.52 o 
  -1   3  15       36.98       40.35      4.89 o 
   0   3  15        0.11       -1.38      2.02 o 
   1   3  15        6.53        2.46      2.20 o 
   2   3  15       65.37       71.42      5.60 o 
   3   3  15      171.47      186.00      7.23 o 
   4   3  15       50.50       60.37      4.95 o 
 -12   4  15        1.57        0.02      2.76 o 
 -11   4  15       10.35        5.84      4.36 o 
 -10   4  15       14.98       20.55      4.76 o 
  -9   4  15        3.94        2.60      3.59 o 
  -8   4  15       43.92       34.73      5.49 o 
  -7   4  15        5.05        7.14      3.73 o 
  -6   4  15      144.75      139.52      9.47 o 
  -5   4  15       27.77       20.68      4.62 o 
  -4   4  15      304.25      288.35     12.27 o 
  -3   4  15       92.80       82.97      7.39 o 
  -2   4  15       77.35       73.18      6.82 o 
  -1   4  15       14.38       10.21      3.85 o 
   0   4  15       11.07       12.28      3.77 o 
   1   4  15        0.02       -0.03      2.44 o 
   2   4  15      117.03      120.52      6.45 o 
   3   4  15        2.27        2.69      2.96 o 
   4   4  15        0.70        2.79      2.68 o 
 -11   5  15       43.37       37.32      7.10 o 
 -10   5  15        7.28        6.80      4.26 o 
  -9   5  15       81.94       79.73     10.20 o 
  -8   5  15        4.90        2.22      3.60 o 
  -7   5  15      271.70      260.55     11.92 o 
  -6   5  15        5.21        1.73      3.50 o 
  -5   5  15       14.77       14.83      4.32 o 
  -4   5  15      213.01      187.32      9.95 o 
  -3   5  15      118.58      118.92      9.00 o 
  -2   5  15       36.76       35.04      5.35 o 
  -1   5  15        4.17        2.68      3.11 o 
   0   5  15        4.27       -4.04      2.91 o 
   1   5  15      189.87      197.39     10.63 o 
   2   5  15       45.85       39.63      6.44 o 
   3   5  15       57.70       58.90      7.09 o 
 -10   6  15       17.04       11.93      4.83 o 
  -9   6  15        0.91       -5.02      3.36 o 
  -8   6  15      372.51      403.30     15.83 o 
  -7   6  15      160.67      138.32      9.82 o 
  -6   6  15       14.00       15.46      4.55 o 
  -5   6  15       28.45       32.77      5.53 o 
  -4   6  15        2.63        6.22      3.63 o 
  -3   6  15        6.16        9.16      4.01 o 
  -2   6  15      119.08      144.67     10.20 o 
  -1   6  15        0.18       -3.35      3.03 o 
   0   6  15      109.24       98.51      8.47 o 
   1   6  15       41.86       42.64      6.04 o 
   2   6  15       14.00       11.63      4.40 o 
  -9   7  15       57.89       66.25      7.61 o 
  -8   7  15        2.34        1.94      3.99 o 
  -7   7  15       45.19       37.95      6.08 o 
  -6   7  15      132.01      137.82     10.24 o 
  -5   7  15       22.06       27.35      5.38 o 
  -4   7  15      163.26      187.58     10.66 o 
  -3   7  15        8.58        8.87      4.00 o 
  -2   7  15      121.00      129.26      9.89 o 
  -1   7  15        7.25       16.28      4.87 o 
   0   7  15       15.76        6.58      3.87 o 
  -6   8  15       55.28       50.35      6.88 o 
  -5   8  15       29.04       23.93      5.30 o 
  -4   8  15       17.57       15.16      4.82 o 
  -3   8  15        0.63        2.12      3.84 o 
  -2   8  15       57.83       49.44      6.71 o 
 -10   0  16      224.62      217.64     10.37 o 
  -9   0  16      224.11      231.84     26.22 o 
  -8   0  16      357.44      382.13     13.66 o 
  -7   0  16      255.42      271.90     11.32 o 
  -6   0  16      140.25      131.43     12.91 o 
  -5   0  16        2.43        2.52      3.17 o 
  -4   0  16      256.90      255.41     10.71 o 
  -3   0  16        8.30        7.58      3.37 o 
  -2   0  16      304.49      285.07     15.05 o 
  -1   0  16      113.67      125.65     14.39 o 
   0   0  16      137.04      122.49     12.04 o 
   1   0  16      142.70      153.19      9.10 o 
   2   0  16       49.56       43.59      6.05 o 
   3   0  16        2.72       12.51      4.53 o 
 -12   1  16        7.22       -2.54      4.24 o 
 -11   1  16       17.57       14.22      4.53 o 
 -10   1  16        3.31       -2.31      4.18 o 
  -9   1  16      101.13      104.44      8.09 o 
  -8   1  16      109.22      103.91      7.88 o 
  -7   1  16        8.07        9.31      2.62 o 
  -6   1  16      120.75      126.29      6.01 o 
  -5   1  16      436.57      465.55     10.84 o 
  -4   1  16       20.17       24.29      3.11 o 
  -3   1  16       68.57       62.64      4.31 o 
  -2   1  16        7.23        5.84      3.85 o 
  -1   1  16        0.62        3.41      2.88 o 
   0   1  16        1.13        1.24      2.65 o 
   1   1  16      177.91      194.49      8.24 o 
   2   1  16       88.75       84.99      8.77 o 
   3   1  16      303.67      331.62     10.01 o 
 -12   2  16        1.28       -3.32      3.60 o 
 -11   2  16       69.78       82.93      7.76 o 
 -10   2  16       20.32       16.73      4.53 o 
  -9   2  16      117.43      118.25      8.72 o 
  -8   2  16       26.20       27.81      5.44 o 
  -7   2  16        7.91        5.78      5.54 o 
  -6   2  16        1.56        0.26      3.14 o 
  -5   2  16        5.80        8.20      3.82 o 
  -4   2  16       96.38      102.54      5.41 o 
  -3   2  16      407.06      367.65      9.40 o 
  -2   2  16        6.53       10.35      2.53 o 
  -1   2  16       16.08        9.66      2.52 o 
   0   2  16       31.16       28.95      3.49 o 
   1   2  16       50.25       47.17      4.95 o 
   2   2  16       45.06       49.14      5.02 o 
   3   2  16       55.06       52.88      4.71 o 
 -12   3  16       15.92       15.68      5.27 o 
 -11   3  16        1.02       -3.92      3.83 o 
 -10   3  16      110.27       89.63     11.84 o 
  -9   3  16       32.05       27.62      5.23 o 
  -8   3  16        0.02       -4.64      3.09 o 
  -7   3  16       25.57       30.14      5.20 o 
  -6   3  16      119.75      123.47      9.08 o 
  -5   3  16      337.84      339.19     13.45 o 
  -4   3  16       20.80       19.26      4.36 o 
  -3   3  16        0.12        0.17      3.93 o 
  -2   3  16       83.24       73.57      7.10 o 
  -1   3  16        0.97        6.84      3.51 o 
   0   3  16       40.68       38.76      4.32 o 
   1   3  16        0.39       -1.36      2.20 o 
   2   3  16       22.91       30.40      3.70 o 
   3   3  16       86.87       91.30      9.29 o 
 -11   4  16      261.80      320.96     24.77 o 
 -10   4  16       38.67       34.01      5.81 o 
  -9   4  16       11.65       13.74      4.51 o 
  -8   4  16        5.01        1.98      3.56 o 
  -7   4  16      186.80      194.60     10.43 o 
  -6   4  16       34.78       37.04      5.62 o 
  -5   4  16      176.77      191.64     10.81 o 
  -4   4  16      103.94       85.40      7.84 o 
  -3   4  16      153.62      158.33      9.47 o 
  -2   4  16      446.01      441.00     24.62 o 
  -1   4  16      209.30      197.83     10.54 o 
   0   4  16        4.48        4.88      3.74 o 
   1   4  16        0.60        2.62      3.75 o 
   2   4  16       78.21       78.11      7.75 o 
 -10   5  16        4.37       11.60      5.94 o 
  -9   5  16      282.20      298.04     20.61 o 
  -8   5  16       28.57       34.83      8.52 o 
  -7   5  16       48.35       43.66      7.34 o 
  -6   5  16        9.78       13.49      4.37 o 
  -5   5  16       45.52       37.49      5.89 o 
  -4   5  16        0.08       -1.84      3.01 o 
  -3   5  16        2.79        4.11      4.09 o 
  -2   5  16       18.11       27.68      5.20 o 
  -1   5  16       22.31       19.05      4.57 o 
   0   5  16       31.37       24.09      5.03 o 
   1   5  16       14.38        6.67      3.84 o 
  -9   6  16        1.52        3.41      4.14 o 
  -8   6  16      215.13      227.19     12.02 o 
  -7   6  16       13.47       16.08      4.70 o 
  -6   6  16       15.21       15.95      4.70 o 
  -5   6  16        0.85        1.12      3.49 o 
  -4   6  16       43.79       57.87      8.87 o 
  -3   6  16        0.39       -1.13      3.44 o 
  -2   6  16       27.33       29.90      5.46 o 
  -1   6  16        0.01        1.85      3.65 o 
   0   6  16        2.60        6.25      3.96 o 
  -6   7  16      364.76      404.50     16.45 o 
  -5   7  16        8.78        5.27      4.22 o 
  -4   7  16        0.01        2.83      3.70 o 
  -3   7  16       14.86       22.32      6.27 o 
 -11   1  17        0.00       -2.73      3.66 o 
 -10   1  17       18.11       18.07      4.82 o 
  -9   1  17        5.83        4.43      3.80 o 
  -8   1  17      243.27      261.85     11.70 o 
  -7   1  17      113.99      122.97      8.83 o 
  -6   1  17        2.73       -1.19      2.22 o 
  -5   1  17       29.11       29.67      3.49 o 
  -4   1  17       23.53       20.62      3.06 o 
  -3   1  17       31.78       28.01      3.35 o 
  -2   1  17       74.19       77.21      5.04 o 
  -1   1  17      199.74      199.32     10.16 o 
   0   1  17        4.92        2.68      2.51 o 
   1   1  17        3.01        1.42      2.46 o 
 -11   2  17       58.76       63.80      7.38 o 
 -10   2  17        1.03        1.95      3.88 o 
  -9   2  17       66.59       62.12      6.92 o 
  -8   2  17       39.50       47.92      6.12 o 
  -7   2  17       31.98       34.09      5.49 o 
  -6   2  17       44.38       40.13      5.84 o 
  -5   2  17       98.04      104.20     21.99 o 
  -4   2  17      451.79      485.02     27.71 o 
  -3   2  17      247.16      258.66      9.46 o 
  -2   2  17        2.14        1.99      2.38 o 
  -1   2  17        2.50        5.18      2.52 o 
   0   2  17        2.20       -0.83      2.81 o 
   1   2  17        0.00       -3.25      2.37 o 
 -10   3  17        3.97       11.45      4.56 o 
  -9   3  17       54.13       70.25      7.40 o 
  -8   3  17       47.82       55.77      6.84 o 
  -7   3  17        3.31        2.04      3.69 o 
  -6   3  17      124.32      141.88     10.00 o 
  -5   3  17      214.65      220.78     11.15 o 
  -4   3  17       16.43       24.93      5.21 o 
  -3   3  17      391.05      397.14     15.30 o 
  -2   3  17        0.48       -0.99      3.23 o 
  -1   3  17       37.98       38.96      5.91 o 
   0   3  17        0.69       -0.33      3.41 o 
   1   3  17        5.24       -0.84      2.72 o 
  -9   4  17       49.44       52.15      6.86 o 
  -8   4  17       11.82        8.91      4.30 o 
  -7   4  17      168.91      187.68     10.64 o 
  -6   4  17       67.12       61.53     17.35 o 
  -5   4  17       68.42       84.12      8.18 o 
  -4   4  17      135.88      181.96     26.25 o 
  -3   4  17       10.86       11.38      4.29 o 
  -2   4  17        2.04       -0.39      3.34 o 
  -1   4  17        0.55       -3.82      3.14 o 
   0   4  17       18.40       24.25      5.17 o 
  -8   5  17       32.25       36.86      6.18 o 
  -7   5  17        0.51       -1.92      5.57 o 
  -6   5  17        0.13        2.37      5.09 o 
  -5   5  17      170.04      186.40     10.97 o 
  -4   5  17        0.06        0.81      5.71 o 
  -3   5  17       14.44       14.72      4.69 o 
  -2   5  17        5.45        0.72      5.32 o 
  -1   5  17       34.65       26.91      5.56 o 
  -5   6  17        0.09       -1.84      3.41 o 
  -4   6  17        2.23        1.80      8.03 o 
  -8   0  18        3.25        6.59      5.79 o 
  -7   0  18      252.14      304.86     12.84 o 
  -6   0  18       65.65       66.30      7.02 o 
  -5   0  18      194.73      227.17     11.03 o 
  -4   0  18      167.89      147.31      9.41 o 
  -3   0  18     1114.21     1304.64     53.55 o 
  -2   0  18       79.35       74.54     12.58 o 
  -1   0  18       37.58       36.63      5.89 o 
  -9   1  18      167.29      188.83     10.49 o 
  -8   1  18       39.96       27.78      5.44 o 
  -7   1  18        8.95        8.71      4.26 o 
  -6   1  18      151.42      170.51     10.93 o 
  -5   1  18      232.90      240.34      9.44 o 
  -4   1  18      107.90      106.61      6.01 o 
  -3   1  18        2.44        1.69      2.44 o 
  -2   1  18       23.24       28.90      3.71 o 
  -1   1  18       11.44        7.37      2.83 o 
  -9   2  18       23.02       35.12      5.94 o 
  -8   2  18       45.63       53.60      6.81 o 
  -7   2  18      106.58      130.38      9.67 o 
  -6   2  18      103.71      109.51     11.31 o 
  -5   2  18      134.94      135.02      9.73 o 
  -4   2  18        0.59        0.01      6.22 o 
  -3   2  18       45.73       58.58      7.54 o 
  -2   2  18       22.13       16.19      4.35 o 
  -1   2  18      171.31      187.79      7.54 o 
  -8   3  18       10.24       10.20      4.46 o 
  -7   3  18        2.78        6.08      4.07 o 
  -6   3  18       40.95       47.88      7.62 o 
  -5   3  18       24.88       20.31      4.99 o 
  -4   3  18       94.04       91.59      8.57 o 
  -3   3  18       28.19       34.38      5.82 o 
  -2   3  18        7.78        7.71      4.23 o 
  -6   4  18       79.69      106.50     22.57 o 
  -5   4  18       53.76       74.34      8.00 o 
  -4   4  18       11.30       12.05      9.00 o 
                                                 
